# Supplementary material for: A weakly solvating electrolyte towards practical rechargeable aqueous zinc-ion batteries
Source: Nat Commun. 2024 Jan 5;15:302. doi: 10.1038/s41467-023-44615-y (PMC10770389; doi:10.1038/s41467-023-44615-y)
Supplement: Supplementary file 5 — Source Data [file 41467_2023_44615_MOESM5_ESM.xlsx]

## Sheet: Fig. 1b
LCE		WSE
1020.8	0.91991	1020.8	-0.15611
1019.06	0.91922	1019.06	-0.15763
1017.33	0.91868	1017.33	-0.15756
1015.59	0.91814	1015.59	-0.15429
1013.85	0.91737	1013.85	-0.15431
1012.12	0.9205	1012.12	-0.14818
1010.38	0.92077	1010.38	-0.14244
1008.64	0.92442	1008.64	-0.13794
1006.91	0.92566	1006.91	-0.12534
1005.17	0.92512	1005.17	-0.1202
1003.44	0.92829	1003.44	-0.11191
1001.7	0.93165	1001.7	-0.10525
999.963	0.93727	999.963	-0.09433
998.227	0.94047	998.227	-0.08388
996.49	0.94741	996.49	-0.07113
994.754	0.95989	994.754	-0.06095
993.018	0.9745	993.018	-0.04438
991.281	0.99195	991.281	-0.02496
989.545	1.02543	989.545	0.00244
987.809	1.07447	987.809	0.05728
986.072	1.15774	986.072	0.12602
984.336	1.28453	984.336	0.25491
982.6	1.46292	982.6	0.40687
980.863	1.65885	980.863	0.58833
979.127	1.83595	979.127	0.74267
977.391	1.9	977.391	0.8
975.654	1.84179	975.654	0.74879
973.918	1.67368	973.918	0.59148
972.182	1.45966	972.182	0.40332
970.445	1.28237	970.445	0.23503
968.709	1.14878	968.709	0.09907
966.973	1.07193	966.973	0.01271
965.236	1.01594	965.236	-0.0406
963.5	0.99152	963.5	-0.0681
961.764	0.9714	961.764	-0.0879
960.027	0.95793	960.027	-0.09637
958.291	0.95318	958.291	-0.10684
956.555	0.94148	956.555	-0.1156
954.818	0.93523	954.818	-0.12092
953.082	0.93249	953.082	-0.12743
951.346	0.92396	951.346	-0.13373
949.609	0.92147	949.609	-0.13197
947.873	0.92054	947.873	-0.14258
946.137	0.91757	946.137	-0.14193
944.4	0.91952	944.4	-0.14775
942.664	0.91455	942.664	-0.15589
940.928	0.9135	940.928	-0.15062
939.191	0.91162	939.191	-0.15047

## Sheet: Fig. 1c
LCE		WSE
1230.45	5.96138	1230.45	4.05355
1229.48	5.9694	1229.48	4.05502
1228.52	5.97798	1228.52	4.05651
1227.56	5.98674	1227.56	4.05799
1226.59	5.99525	1226.59	4.05899
1225.63	6.00349	1225.63	4.05998
1224.66	6.011	1224.66	4.06048
1223.7	6.01773	1223.7	4.05998
1222.73	6.02319	1222.73	4.05899
1221.77	6.02826	1221.77	4.057
1220.81	6.03245	1220.81	4.05502
1219.84	6.03668	1219.84	4.05355
1218.88	6.04001	1218.88	4.05257
1217.91	6.04383	1217.91	4.05306
1216.95	6.04721	1216.95	4.05502
1215.98	6.0511	1215.98	4.05849
1215.02	6.05453	1215.02	4.06399
1214.06	6.0575	1214.06	4.07007
1213.09	6.05998	1213.09	4.07676
1212.13	6.06198	1212.13	4.08355
1211.16	6.06349	1211.16	4.08938
1210.2	6.06449	1210.2	4.0942
1209.23	6.06449	1209.23	4.09745
1208.27	6.06349	1208.27	4.09854
1207.31	6.06148	1207.31	4.09745
1206.34	6.05799	1206.34	4.09366
1205.38	6.05306	1205.38	4.08725
1204.41	6.04769	1204.41	4.07779
1203.45	6.04191	1203.45	4.065
1202.48	6.03763	1202.48	4.05012
1201.52	6.04624	1201.52	4.04239
1200.56	6.05552	1200.56	4.03152
1199.59	6.06349	1199.59	4.01682
1198.63	6.06854	1198.63	3.99783
1197.66	6.07109	1197.66	3.97428
1196.7	6.07007	1196.7	3.94577
1195.73	6.0655	1195.73	3.91364
1194.77	6.05799	1194.77	3.87811
1193.81	6.04818	1193.81	3.84013
1192.84	6.03668	1192.84	3.80079
1191.88	6.02595	1191.88	3.7607
1190.91	6.01547	1190.91	3.72079
1189.95	6.00612	1189.95	3.68152
1188.98	5.99568	1188.98	3.64397
1188.02	5.98422	1188.02	3.60942
1187.05	5.97062	1187.05	3.57873
1186.09	5.95468	1186.09	3.55346
1185.13	5.93479	1185.13	3.53417
1184.16	5.91151	1184.16	3.52187
1183.2	5.88439	1183.2	3.51641
1182.23	5.85543	1182.23	3.51756
1181.27	5.82652	1181.27	3.52447
1180.3	5.7997	1180.3	3.53566
1179.34	5.77521	1179.34	3.54975
1178.38	5.75276	1178.38	3.56479
1177.41	5.73095	1177.41	3.57873
1176.45	5.70863	1176.45	3.5899
1175.48	5.68466	1175.48	3.59671
1174.52	5.65896	1174.52	3.59843
1173.55	5.63153	1173.55	3.59534
1172.59	5.60223	1172.59	3.58788
1171.63	5.57187	1171.63	3.57626
1170.66	5.54121	1170.66	3.56162
1169.7	5.51089	1169.7	3.54455
1168.73	5.48109	1168.73	3.52608
1167.77	5.45149	1167.77	3.50654
1166.8	5.42182	1166.8	3.48572
1165.84	5.39212	1165.84	3.46382
1164.88	5.36251	1164.88	3.44057
1163.91	5.33348	1163.91	3.41635
1162.95	5.30522	1162.95	3.39179
1161.98	5.2777	1161.98	3.36694
1161.02	5.25088	1161.02	3.3418
1160.05	5.22461	1160.05	3.31632
1159.09	5.1988	1159.09	3.29039
1158.13	5.17315	1158.13	3.26416
1157.16	5.1477	1157.16	3.23785
1156.2	5.1224	1156.2	3.21162
1155.23	5.09724	1155.23	3.18569
1154.27	5.07242	1154.27	3.15996
1153.3	5.04798	1153.3	3.13472
1152.34	5.02406	1152.34	3.11036
1151.38	5.00078	1151.38	3.08688
1150.41	4.97803	1150.41	3.06429
1149.45	4.95585	1149.45	3.0423
1148.48	4.93416	1148.48	3.02059
1147.52	4.91293	1147.52	2.99918
1146.55	4.89211	1146.55	2.97807
1145.59	4.87167	1145.59	2.95739
1144.63	4.85155	1144.63	2.93715
1143.66	4.8318	1143.66	2.91725
1142.7	4.81245	1142.7	2.89777
1141.73	4.79366	1141.73	2.87883
1140.77	4.77549	1140.77	2.86056
1139.8	4.75796	1139.8	2.843
1138.84	4.741	1138.84	2.82597
1137.88	4.72457	1137.88	2.8093
1136.91	4.70865	1136.91	2.7929
1135.95	4.69315	1135.95	2.77687
1134.98	4.67807	1134.98	2.76133
1134.02	4.66336	1134.02	2.74635
1133.05	4.64902	1133.05	2.73196
1132.09	4.63509	1132.09	2.7181
1131.13	4.62162	1131.13	2.70476
1130.16	4.60864	1130.16	2.69201
1129.2	4.59614	1129.2	2.6799
1128.23	4.58404	1128.23	2.66829
1127.27	4.57222	1127.27	2.65706
1126.3	4.5606	1126.3	2.64601
1125.34	4.54915	1125.34	2.63498
1124.38	4.53787	1124.38	2.62403
1123.41	4.52682	1123.41	2.61322
1122.45	4.51607	1122.45	2.60265
1121.48	4.50566	1121.48	2.59237
1120.52	4.49561	1120.52	2.58238
1119.55	4.48594	1119.55	2.57269
1118.59	4.47663	1118.59	2.56341
1117.63	4.46762	1117.63	2.55458
1116.66	4.45878	1116.66	2.54624
1115.7	4.45008	1115.7	2.53834
1114.73	4.44153	1114.73	2.53075
1113.77	4.43321	1113.77	2.52344
1112.8	4.42525	1112.8	2.51631
1111.84	4.41773	1111.84	2.50941
1110.88	4.4107	1110.88	2.50277
1109.91	4.40418	1109.91	2.49645
1108.95	4.39815	1108.95	2.49054
1107.98	4.39256	1107.98	2.48509
1107.02	4.38735	1107.02	2.48016
1106.05	4.3825	1106.05	2.47579
1105.09	4.37797	1105.09	2.47201
1104.13	4.37378	1104.13	2.46881
1103.16	4.36995	1103.16	2.46609
1102.2	4.36648	1102.2	2.46373
1101.23	4.36338	1101.23	2.46168
1100.27	4.36062	1100.27	2.45987
1099.3	4.3582	1099.3	2.45835
1098.34	4.35609	1098.34	2.45709
1097.37	4.3543	1097.37	2.45611
1096.41	4.3528	1096.41	2.45539
1095.45	4.35164	1095.45	2.45493
1094.48	4.35082	1094.48	2.45471
1093.52	4.35037	1093.52	2.45473
1092.55	4.35031	1092.55	2.45504
1091.59	4.35059	1091.59	2.45568
1090.62	4.35121	1090.62	2.45676
1089.66	4.35218	1089.66	2.45831
1088.7	4.35351	1088.7	2.46033
1087.73	4.35524	1087.73	2.46285
1086.77	4.3574	1086.77	2.46581
1085.8	4.36002	1085.8	2.46922
1084.84	4.36308	1084.84	2.47305
1083.87	4.36659	1083.87	2.4773
1082.91	4.37056	1082.91	2.48193
1081.95	4.375	1081.95	2.48701
1080.98	4.37995	1080.98	2.49263
1080.02	4.38542	1080.02	2.49893
1079.05	4.39144	1079.05	2.50597
1078.09	4.39804	1078.09	2.51374
1077.12	4.40525	1077.12	2.52216
1076.16	4.41322	1076.16	2.53117
1075.2	4.42198	1075.2	2.54074
1074.23	4.43153	1074.23	2.55091
1073.27	4.44176	1073.27	2.56165
1072.3	4.45258	1072.3	2.57289
1071.34	4.46395	1071.34	2.58461
1070.37	4.47588	1070.37	2.59681
1069.41	4.48845	1069.41	2.60954
1068.45	4.50168	1068.45	2.62291
1067.48	4.51554	1067.48	2.63695
1066.52	4.53007	1066.52	2.65175
1065.55	4.54532	1065.55	2.66732
1064.59	4.56132	1064.59	2.68355
1063.62	4.578	1063.62	2.70041
1062.66	4.59515	1062.66	2.71772
1061.7	4.61252	1061.7	2.73539
1060.73	4.62995	1060.73	2.7534
1059.77	4.64741	1059.77	2.77168
1058.8	4.66502	1058.8	2.79024
1057.84	4.6829	1057.84	2.80911
1056.87	4.70108	1056.87	2.82836
1055.91	4.71958	1055.91	2.84802
1054.95	4.7385	1054.95	2.86819
1053.98	4.75786	1053.98	2.88887
1053.02	4.77765	1053.02	2.90999
1052.05	4.79776	1052.05	2.93137
1051.09	4.81801	1051.09	2.95284
1050.12	4.8383	1050.12	2.97437
1049.16	4.85852	1049.16	2.99594
1048.2	4.87864	1048.2	3.01759
1047.23	4.8986	1047.23	3.03934
1046.27	4.91836	1046.27	3.06118
1045.3	4.93794	1045.3	3.08286
1044.34	4.95754	1044.34	3.10441
1043.37	4.97732	1043.37	3.12581
1042.41	4.9974	1042.41	3.14715
1041.45	5.01782	1041.45	3.16858
1040.48	5.03863	1040.48	3.19024
1039.52	5.05983	1039.52	3.21219
1038.55	5.08145	1038.55	3.23478
1037.59	5.10358	1037.59	3.25822
1036.62	5.1261	1036.62	3.28283
1035.66	5.14893	1035.66	3.30856
1034.7	5.17205	1034.7	3.33526
1033.73	5.19538	1033.73	3.36241
1032.77	5.21889	1032.77	3.38923
1031.8	5.24222	1031.8	3.4151
1030.84	5.26528	1030.84	3.43973
1029.87	5.28794	1029.87	3.46319
1028.91	5.31051	1028.91	3.48638
1027.95	5.33348	1027.95	3.51046
1026.98	5.35724	1026.98	3.5367
1026.02	5.38195	1026.02	3.56591
1025.05	5.40793	1025.05	3.59894
1024.09	5.43522	1024.09	3.63564
1023.12	5.46395	1023.12	3.67592
1022.16	5.49417	1022.16	3.71897
1021.2	5.52549	1021.2	3.76397
1020.23	5.55736	1020.23	3.81051
1019.27	5.58922	1019.27	3.85824
1018.3	5.62051	1018.3	3.90553
1017.34	5.65111	1017.34	3.95078
1016.37	5.67965	1016.37	3.9914
1015.41	5.70509	1015.41	4.02503
1014.45	5.72584	1014.45	4.05012
1013.48	5.7416	1013.48	4.07007
1012.52	5.75326	1012.52	4.08302
1011.55	5.76346	1011.55	4.09098
1010.59	5.77392	1010.59	4.09583
1009.62	5.78622	1009.62	4.10127
1008.66	5.80052	1008.66	4.10902
1007.69	5.81645	1007.69	4.12148
1006.73	5.83446	1006.73	4.14026
1005.77	5.85449	1005.77	4.16368
1004.8	5.87615	1004.8	4.19179
1003.84	5.89928	1003.84	4.22257
1002.87	5.92227	1002.87	4.25727
1001.91	5.94577	1001.91	4.29499
1000.94	5.969	1000.94	4.3363
999.98	5.99268	999.98	4.37675
999.016	6.01592	999.016	4.41229
998.052	6.03763	998.052	4.44129
997.088	6.05849	997.088	4.46218
996.123	6.07469	996.123	4.48017
995.159	6.08672	995.159	4.49485
994.195	6.09528	994.195	4.50864
993.23	6.10018	993.23	4.5157
992.266	6.10018	992.266	4.51286
991.302	6.09259	991.302	4.50031
990.337	6.07676	990.337	4.47496
989.373	6.05159	989.373	4.43771
988.409	6.01863	988.409	4.3851
987.445	5.97964	987.445	4.31876
986.48	5.93704	986.48	4.24336
985.516	5.89517	985.516	4.16494
984.552	5.85605	984.552	4.09205
983.587	5.82333	983.587	4.02919
982.623	5.79806	982.623	3.9784
981.659	5.78199	981.659	3.94082
980.694	5.77521	980.694	3.91686

## Sheet: Fig. 1e
D	g(r)	N(r)
(A)
Zn-SO4	Zn-SO4 g(r)	Zn-SO4 N(r)
0.05	0	0
0.15	0	0
0.25	0	0
0.35	0	0
0.45	0	0
0.55	0	0
0.65	0	0
0.75	0	0
0.85	0	0
0.95	0	0
1.05	0	0
1.15	0	0
1.25	0	0
1.35	0	0
1.45	0	0
1.55	0	0
1.65	0.10493	0.00162
1.75	23.1574	0.40271
1.85	39.3441	1.16425
1.95	5.92242	1.29161
2.05	0.32965	1.29945
2.15	0.02019	1.29998
2.25	0.000976	1.3
2.35	0	1.3
2.45	0	1.3
2.55	0	1.3
2.65	0	1.3
2.75	0	1.3
2.85	0	1.3
2.95	0.000243806	1.30001
3.05	0.00243	1.30014
3.15	0.03194	1.30193
3.25	0.2837	1.31888
3.35	1.64971	1.42356
3.45	4.60484	1.73348
3.55	6.09797	2.16802
3.65	4.46916	2.5047
3.75	3.59641	2.79066
3.85	4.48711	3.16674
3.95	5.70966	3.67046
4.05	5.85183	4.2132
4.15	4.6928	4.6702
4.25	3.33043	5.01034
4.35	2.0921	5.23418
4.45	1.27912	5.37741
4.55	0.92236	5.48538
4.65	0.78446	5.58129
4.75	0.77661	5.68036
4.85	0.81792	5.78915
4.95	0.89533	5.91319
5.05	0.9729	6.05349
5.15	1.06006	6.21246
5.25	1.14285	6.39057
5.35	1.20088	6.58491
5.45	1.2893	6.80145
5.55	1.45694	7.0552
5.65	1.64501	7.35212
5.75	1.73541	7.67654
5.85	1.75675	8.01648
5.95	1.61283	8.33933
6.05	1.34112	8.61688
6.15	1.1585	8.86463
6.25	1.08774	9.10488
6.35	1.07682	9.35039
6.45	1.03942	9.5949
6.55	0.93539	9.8218
6.65	0.81309	10.0251
6.75	0.74793	10.2178
6.85	0.72604	10.4104
6.95	0.74033	10.6126
7.05	0.77012	10.829
7.15	0.80353	11.0613
7.25	0.8505	11.3141
7.35	0.90471	11.5904
7.45	0.92884	11.8819
7.55	0.95917	12.1911
7.65	0.97622	12.5141
7.75	0.98553	12.8488
7.85	1.00411	13.1986
7.95	1.0396	13.5701
8.05	1.05313	13.956
8.15	1.0275	14.3419
8.25	1.01395	14.7321
8.35	1.01364	15.1317
8.45	1.01727	15.5424
8.55	1.00926	15.9596
8.65	1.00051	16.3828
8.75	0.99206	16.8123
8.85	0.9893	17.2504
8.95	0.9816	17.695
9.05	0.98862	18.1528
9.15	0.99594	18.6242
9.25	1.00006	19.1081
9.35	1.00303	19.6039
9.45	0.9985	20.108
9.55	0.98793	20.6175
9.65	0.97134	21.1289
9.75	0.96743	21.6489
9.85	0.957	22.1739
9.95	0.94441	22.7026
10.05	0.9367	23.2375

## Sheet: Fig. 1g
LCE		WSE
0.5	-0.2844	0.5	-0.2738
0.499	-0.283	0.499	-0.2802
0.498	-0.2848	0.498	-0.2816
0.497	-0.2864	0.497	-0.2794
0.496	-0.2846	0.496	-0.2754
0.495	-0.2864	0.495	-0.2726
0.494	-0.2864	0.494	-0.2776
0.493	-0.285	0.493	-0.2784
0.492	-0.28	0.492	-0.2774
0.491	-0.2868	0.491	-0.2796
0.49	-0.2862	0.49	-0.2718
0.489	-0.287	0.489	-0.2748
0.488	-0.2908	0.488	-0.271
0.487	-0.2898	0.487	-0.276
0.486	-0.2808	0.486	-0.2774
0.485	-0.2862	0.485	-0.276
0.484	-0.2928	0.484	-0.2832
0.483	-0.2814	0.483	-0.2756
0.482	-0.2782	0.482	-0.285
0.481	-0.2886	0.481	-0.2864
0.48	-0.29	0.48	-0.2852
0.479	-0.2878	0.479	-0.2858
0.478	-0.2916	0.478	-0.2748
0.477	-0.2934	0.477	-0.279
0.476	-0.2896	0.476	-0.2718
0.475	-0.2896	0.475	-0.2842
0.474	-0.29	0.474	-0.282
0.473	-0.2876	0.473	-0.2768
0.472	-0.2896	0.472	-0.2758
0.471	-0.2878	0.471	-0.2704
0.47	-0.2848	0.47	-0.281
0.469	-0.2914	0.469	-0.2848
0.468	-0.292	0.468	-0.281
0.467	-0.2876	0.467	-0.2868
0.466	-0.2914	0.466	-0.2828
0.465	-0.2922	0.465	-0.276
0.464	-0.2902	0.464	-0.283
0.463	-0.2878	0.463	-0.2828
0.462	-0.2952	0.462	-0.2788
0.461	-0.2978	0.461	-0.283
0.46	-0.2878	0.46	-0.2848
0.459	-0.2858	0.459	-0.2878
0.458	-0.293	0.458	-0.281
0.457	-0.2954	0.457	-0.2828
0.456	-0.2904	0.456	-0.2796
0.455	-0.293	0.455	-0.2844
0.454	-0.2932	0.454	-0.2876
0.453	-0.292	0.453	-0.28
0.452	-0.2938	0.452	-0.2764
0.451	-0.2966	0.451	-0.2894
0.45	-0.2944	0.45	-0.2836
0.449	-0.293	0.449	-0.282
0.448	-0.2912	0.448	-0.2828
0.447	-0.2938	0.447	-0.2854
0.446	-0.3044	0.446	-0.2782
0.445	-0.2988	0.445	-0.2834
0.444	-0.2968	0.444	-0.2894
0.443	-0.302	0.443	-0.2872
0.442	-0.2946	0.442	-0.2852
0.441	-0.2978	0.441	-0.2888
0.44	-0.3002	0.44	-0.284
0.439	-0.3008	0.439	-0.2936
0.438	-0.302	0.438	-0.2844
0.437	-0.3008	0.437	-0.2854
0.436	-0.2958	0.436	-0.2936
0.435	-0.307	0.435	-0.29
0.434	-0.3122	0.434	-0.2854
0.433	-0.3028	0.433	-0.2888
0.432	-0.3056	0.432	-0.291
0.431	-0.3056	0.431	-0.2888
0.43	-0.3028	0.43	-0.2866
0.429	-0.3084	0.429	-0.288
0.428	-0.3086	0.428	-0.2874
0.427	-0.3092	0.427	-0.2894
0.426	-0.3132	0.426	-0.2878
0.425	-0.318	0.425	-0.288
0.424	-0.3174	0.424	-0.2922
0.423	-0.3164	0.423	-0.2888
0.422	-0.3192	0.422	-0.2784
0.421	-0.3164	0.421	-0.2894
0.42	-0.3156	0.42	-0.2898
0.419	-0.322	0.419	-0.2888
0.418	-0.3276	0.418	-0.2868
0.417	-0.3204	0.417	-0.2956
0.416	-0.3236	0.416	-0.2894
0.415	-0.3234	0.415	-0.2894
0.414	-0.332	0.414	-0.2902
0.413	-0.3306	0.413	-0.2822
0.412	-0.3366	0.412	-0.2888
0.411	-0.327	0.411	-0.2908
0.41	-0.329	0.41	-0.2948
0.409	-0.335	0.409	-0.2956
0.408	-0.3416	0.408	-0.2832
0.407	-0.3414	0.407	-0.2906
0.406	-0.3448	0.406	-0.2926
0.405	-0.3416	0.405	-0.286
0.404	-0.3438	0.404	-0.282
0.403	-0.3446	0.403	-0.2924
0.402	-0.3506	0.402	-0.2918
0.401	-0.3502	0.401	-0.2888
0.4	-0.3492	0.4	-0.2956
0.399	-0.3566	0.399	-0.2924
0.398	-0.3588	0.398	-0.2912
0.397	-0.3572	0.397	-0.2868
0.396	-0.3682	0.396	-0.2924
0.395	-0.3578	0.395	-0.2904
0.394	-0.364	0.394	-0.2924
0.393	-0.366	0.393	-0.2934
0.392	-0.3714	0.392	-0.3002
0.391	-0.3734	0.391	-0.2954
0.39	-0.3698	0.39	-0.2916
0.389	-0.3768	0.389	-0.286
0.388	-0.3866	0.388	-0.2932
0.387	-0.3792	0.387	-0.2934
0.386	-0.38	0.386	-0.2926
0.385	-0.3822	0.385	-0.2892
0.384	-0.385	0.384	-0.2918
0.383	-0.3886	0.383	-0.294
0.382	-0.3886	0.382	-0.3006
0.381	-0.3978	0.381	-0.3028
0.38	-0.3924	0.38	-0.2872
0.379	-0.3976	0.379	-0.2904
0.378	-0.4042	0.378	-0.2942
0.377	-0.4074	0.377	-0.2974
0.376	-0.4058	0.376	-0.2966
0.375	-0.4048	0.375	-0.2938
0.374	-0.4084	0.374	-0.2946
0.373	-0.4094	0.373	-0.299
0.372	-0.4132	0.372	-0.2956
0.371	-0.4142	0.371	-0.2888
0.37	-0.422	0.37	-0.2966
0.369	-0.423	0.369	-0.2984
0.368	-0.425	0.368	-0.2992
0.367	-0.4204	0.367	-0.2946
0.366	-0.4242	0.366	-0.2942
0.365	-0.4286	0.365	-0.3024
0.364	-0.4332	0.364	-0.3012
0.363	-0.433	0.363	-0.302
0.362	-0.433	0.362	-0.2938
0.361	-0.4366	0.361	-0.2946
0.36	-0.4386	0.36	-0.3008
0.359	-0.4376	0.359	-0.2902
0.358	-0.439	0.358	-0.3014
0.357	-0.4376	0.357	-0.2968
0.356	-0.448	0.356	-0.2972
0.355	-0.4484	0.355	-0.2964
0.354	-0.4522	0.354	-0.2904
0.353	-0.4506	0.353	-0.3038
0.352	-0.448	0.352	-0.3024
0.351	-0.4606	0.351	-0.299
0.35	-0.4596	0.35	-0.3054
0.349	-0.4594	0.349	-0.2994
0.348	-0.4614	0.348	-0.2956
0.347	-0.4616	0.347	-0.2998
0.346	-0.4634	0.346	-0.2964
0.345	-0.4658	0.345	-0.2952
0.344	-0.4684	0.344	-0.3008
0.343	-0.4642	0.343	-0.2884
0.342	-0.4692	0.342	-0.2974
0.341	-0.4742	0.341	-0.2946
0.34	-0.4752	0.34	-0.2982
0.339	-0.4698	0.339	-0.3006
0.338	-0.474	0.338	-0.299
0.337	-0.4744	0.337	-0.2936
0.336	-0.4766	0.336	-0.302
0.335	-0.4816	0.335	-0.3022
0.334	-0.4838	0.334	-0.3026
0.333	-0.481	0.333	-0.3064
0.332	-0.4804	0.332	-0.2962
0.331	-0.4818	0.331	-0.3022
0.33	-0.483	0.33	-0.3008
0.329	-0.4856	0.329	-0.306
0.328	-0.4894	0.328	-0.3056
0.327	-0.4854	0.327	-0.3
0.326	-0.4906	0.326	-0.2982
0.325	-0.4856	0.325	-0.304
0.324	-0.4894	0.324	-0.3012
0.323	-0.4846	0.323	-0.3028
0.322	-0.492	0.322	-0.307
0.321	-0.4986	0.321	-0.2988
0.32	-0.4898	0.32	-0.303
0.319	-0.4964	0.319	-0.3028
0.318	-0.4982	0.318	-0.3024
0.317	-0.4914	0.317	-0.3004
0.316	-0.498	0.316	-0.296
0.315	-0.4958	0.315	-0.299
0.314	-0.498	0.314	-0.2982
0.313	-0.497	0.313	-0.3022
0.312	-0.5004	0.312	-0.3052
0.311	-0.5014	0.311	-0.3042
0.31	-0.5002	0.31	-0.3002
0.309	-0.501	0.309	-0.3014
0.308	-0.4964	0.308	-0.2998
0.307	-0.4956	0.307	-0.3006
0.306	-0.5046	0.306	-0.3018
0.305	-0.5076	0.305	-0.305
0.304	-0.5038	0.304	-0.3082
0.303	-0.5038	0.303	-0.305
0.302	-0.5054	0.302	-0.3012
0.301	-0.4992	0.301	-0.3014
0.3	-0.5044	0.3	-0.3102
0.299	-0.5032	0.299	-0.303
0.298	-0.5022	0.298	-0.3014
0.297	-0.5054	0.297	-0.3012
0.296	-0.5082	0.296	-0.3012
0.295	-0.5088	0.295	-0.3024
0.294	-0.5042	0.294	-0.3072
0.293	-0.5012	0.293	-0.3036
0.292	-0.5056	0.292	-0.3098
0.291	-0.5112	0.291	-0.3094
0.29	-0.5132	0.29	-0.3054
0.289	-0.5078	0.289	-0.3042
0.288	-0.5036	0.288	-0.3018
0.287	-0.5052	0.287	-0.2994
0.286	-0.5038	0.286	-0.3034
0.285	-0.5052	0.285	-0.3074
0.284	-0.5094	0.284	-0.3104
0.283	-0.505	0.283	-0.3062
0.282	-0.5076	0.282	-0.3062
0.281	-0.5148	0.281	-0.3132
0.28	-0.5066	0.28	-0.31
0.279	-0.511	0.279	-0.307
0.278	-0.5076	0.278	-0.3068
0.277	-0.5096	0.277	-0.3094
0.276	-0.5112	0.276	-0.3038
0.275	-0.5116	0.275	-0.305
0.274	-0.5132	0.274	-0.308
0.273	-0.5142	0.273	-0.3116
0.272	-0.517	0.272	-0.3086
0.271	-0.5132	0.271	-0.3044
0.27	-0.5178	0.27	-0.3006
0.269	-0.5142	0.269	-0.308
0.268	-0.5114	0.268	-0.3122
0.267	-0.5148	0.267	-0.3112
0.266	-0.5178	0.266	-0.3142
0.265	-0.518	0.265	-0.3178
0.264	-0.5206	0.264	-0.3108
0.263	-0.5112	0.263	-0.3076
0.262	-0.5224	0.262	-0.3058
0.261	-0.5172	0.261	-0.309
0.26	-0.5204	0.26	-0.3098
0.259	-0.5228	0.259	-0.3178
0.258	-0.5258	0.258	-0.3124
0.257	-0.5208	0.257	-0.3164
0.256	-0.512	0.256	-0.3252
0.255	-0.525	0.255	-0.3136
0.254	-0.5234	0.254	-0.3064
0.253	-0.5242	0.253	-0.316
0.252	-0.5238	0.252	-0.316
0.251	-0.524	0.251	-0.3144
0.25	-0.5296	0.25	-0.3074
0.249	-0.5318	0.249	-0.3142
0.248	-0.5372	0.248	-0.3146
0.247	-0.5282	0.247	-0.3118
0.246	-0.529	0.246	-0.3154
0.245	-0.5338	0.245	-0.3138
0.244	-0.53	0.244	-0.317
0.243	-0.527	0.243	-0.3184
0.242	-0.535	0.242	-0.3204
0.241	-0.5294	0.241	-0.3146
0.24	-0.525	0.24	-0.3236
0.239	-0.5342	0.239	-0.323
0.238	-0.532	0.238	-0.3176
0.237	-0.5312	0.237	-0.3154
0.236	-0.532	0.236	-0.316
0.235	-0.5322	0.235	-0.3274
0.234	-0.5354	0.234	-0.3262
0.233	-0.5352	0.233	-0.3286
0.232	-0.5362	0.232	-0.3196
0.231	-0.5394	0.231	-0.3282
0.23	-0.5402	0.23	-0.3264
0.229	-0.5408	0.229	-0.3264
0.228	-0.5464	0.228	-0.3258
0.227	-0.5396	0.227	-0.3288
0.226	-0.5404	0.226	-0.3308
0.225	-0.5444	0.225	-0.328
0.224	-0.5474	0.224	-0.33
0.223	-0.5446	0.223	-0.3338
0.222	-0.547	0.222	-0.3328
0.221	-0.545	0.221	-0.3384
0.22	-0.5452	0.22	-0.3256
0.219	-0.5486	0.219	-0.3318
0.218	-0.5516	0.218	-0.341
0.217	-0.541	0.217	-0.341
0.216	-0.552	0.216	-0.344
0.215	-0.548	0.215	-0.3298
0.214	-0.5458	0.214	-0.3386
0.213	-0.5544	0.213	-0.3366
0.212	-0.553	0.212	-0.3424
0.211	-0.5506	0.211	-0.3388
0.21	-0.5528	0.21	-0.3406
0.209	-0.5504	0.209	-0.347
0.208	-0.55	0.208	-0.344
0.207	-0.5534	0.207	-0.3478
0.206	-0.5556	0.206	-0.3434
0.205	-0.553	0.205	-0.3432
0.204	-0.556	0.204	-0.3496
0.203	-0.553	0.203	-0.348
0.202	-0.5572	0.202	-0.348
0.201	-0.5562	0.201	-0.3522
0.2	-0.5546	0.2	-0.3482
0.199	-0.558	0.199	-0.35
0.198	-0.5532	0.198	-0.3518
0.197	-0.5528	0.197	-0.3596
0.196	-0.5512	0.196	-0.356
0.195	-0.553	0.195	-0.357
0.194	-0.5576	0.194	-0.3562
0.193	-0.5554	0.193	-0.3574
0.192	-0.5578	0.192	-0.3588
0.191	-0.5614	0.191	-0.3632
0.19	-0.5618	0.19	-0.3662
0.189	-0.554	0.189	-0.3618
0.188	-0.5594	0.188	-0.3622
0.187	-0.5654	0.187	-0.3654
0.186	-0.5612	0.186	-0.3672
0.185	-0.5616	0.185	-0.3696
0.184	-0.5552	0.184	-0.367
0.183	-0.5584	0.183	-0.375
0.182	-0.5608	0.182	-0.3742
0.181	-0.5596	0.181	-0.371
0.18	-0.562	0.18	-0.3758
0.179	-0.556	0.179	-0.3716
0.178	-0.554	0.178	-0.3694
0.177	-0.5598	0.177	-0.369
0.176	-0.5554	0.176	-0.3758
0.175	-0.5566	0.175	-0.3774
0.174	-0.5598	0.174	-0.3786
0.173	-0.5562	0.173	-0.3728
0.172	-0.5614	0.172	-0.3772
0.171	-0.5584	0.171	-0.3772
0.17	-0.5606	0.17	-0.3802
0.169	-0.5644	0.169	-0.381
0.168	-0.5606	0.168	-0.3832
0.167	-0.5592	0.167	-0.3806
0.166	-0.5574	0.166	-0.3844
0.165	-0.557	0.165	-0.3818
0.164	-0.5526	0.164	-0.375
0.163	-0.5674	0.163	-0.389
0.162	-0.5656	0.162	-0.3916
0.161	-0.5598	0.161	-0.3922
0.16	-0.5546	0.16	-0.387
0.159	-0.5552	0.159	-0.386
0.158	-0.5556	0.158	-0.3882
0.157	-0.556	0.157	-0.3812
0.156	-0.5524	0.156	-0.3824
0.155	-0.5598	0.155	-0.3838
0.154	-0.561	0.154	-0.388
0.153	-0.5592	0.153	-0.3878
0.152	-0.5526	0.152	-0.397
0.151	-0.5618	0.151	-0.39
0.15	-0.557	0.15	-0.3898
0.149	-0.5626	0.149	-0.3878
0.148	-0.5572	0.148	-0.3912
0.147	-0.5572	0.147	-0.3958
0.146	-0.5538	0.146	-0.399
0.145	-0.5526	0.145	-0.394
0.144	-0.5594	0.144	-0.395
0.143	-0.5556	0.143	-0.3968
0.142	-0.5532	0.142	-0.389
0.141	-0.5546	0.141	-0.3934
0.14	-0.559	0.14	-0.3958
0.139	-0.5588	0.139	-0.3974
0.138	-0.559	0.138	-0.3954
0.137	-0.5554	0.137	-0.3978
0.136	-0.5562	0.136	-0.3926
0.135	-0.5504	0.135	-0.3952
0.134	-0.5538	0.134	-0.395
0.133	-0.5526	0.133	-0.3974
0.132	-0.5522	0.132	-0.393
0.131	-0.5564	0.131	-0.3954
0.13	-0.5538	0.13	-0.3902
0.129	-0.5562	0.129	-0.3972
0.128	-0.5518	0.128	-0.3912
0.127	-0.5488	0.127	-0.3976
0.126	-0.549	0.126	-0.4028
0.125	-0.554	0.125	-0.3934
0.124	-0.5534	0.124	-0.3928
0.123	-0.5486	0.123	-0.4052
0.122	-0.5534	0.122	-0.3986
0.121	-0.5484	0.121	-0.397
0.12	-0.55	0.12	-0.3948
0.119	-0.5504	0.119	-0.3972
0.118	-0.5564	0.118	-0.4022
0.117	-0.5522	0.117	-0.3998
0.116	-0.5482	0.116	-0.389
0.115	-0.544	0.115	-0.3994
0.114	-0.5488	0.114	-0.406
0.113	-0.5474	0.113	-0.3968
0.112	-0.5518	0.112	-0.3972
0.111	-0.5452	0.111	-0.3986
0.11	-0.551	0.11	-0.3966
0.109	-0.5506	0.109	-0.3922
0.108	-0.544	0.108	-0.3976
0.107	-0.5414	0.107	-0.3976
0.106	-0.5428	0.106	-0.392
0.105	-0.5422	0.105	-0.3974
0.104	-0.5456	0.104	-0.4012
0.103	-0.5494	0.103	-0.4008
0.102	-0.5376	0.102	-0.4034
0.101	-0.5334	0.101	-0.4004
0.1	-0.5358	0.1	-0.4008
0.099	-0.5378	0.099	-0.4004
0.098	-0.5404	0.098	-0.3972
0.097	-0.5422	0.097	-0.393
0.096	-0.5338	0.096	-0.3978
0.095	-0.535	0.095	-0.3964
0.094	-0.5392	0.094	-0.385
0.093	-0.5446	0.093	-0.3964
0.092	-0.5406	0.092	-0.3942
0.091	-0.5422	0.091	-0.3978
0.09	-0.5478	0.09	-0.4004
0.089	-0.5378	0.089	-0.4016
0.088	-0.54	0.088	-0.4016
0.087	-0.5358	0.087	-0.3976
0.086	-0.534	0.086	-0.4044
0.085	-0.535	0.085	-0.4086
0.084	-0.5396	0.084	-0.406
0.083	-0.543	0.083	-0.4006
0.082	-0.5404	0.082	-0.4034
0.081	-0.5302	0.081	-0.3956
0.08	-0.5374	0.08	-0.403
0.079	-0.5314	0.079	-0.4052
0.078	-0.5326	0.078	-0.3968
0.077	-0.534	0.077	-0.4
0.076	-0.5312	0.076	-0.4064
0.075	-0.5352	0.075	-0.401
0.074	-0.534	0.074	-0.3964
0.073	-0.5306	0.073	-0.4006
0.072	-0.5344	0.072	-0.4024
0.071	-0.5348	0.071	-0.4022
0.07	-0.5348	0.07	-0.4056
0.069	-0.5368	0.069	-0.401
0.068	-0.5366	0.068	-0.406
0.067	-0.5284	0.067	-0.4058
0.066	-0.5318	0.066	-0.4024
0.065	-0.5344	0.065	-0.3958
0.064	-0.528	0.064	-0.4028
0.063	-0.5318	0.063	-0.3976
0.062	-0.5292	0.062	-0.4006
0.061	-0.529	0.061	-0.4066
0.06	-0.5348	0.06	-0.404
0.059	-0.5318	0.059	-0.4114
0.058	-0.529	0.058	-0.4092
0.057	-0.5274	0.057	-0.4078
0.056	-0.5268	0.056	-0.4074
0.055	-0.536	0.055	-0.4052
0.054	-0.5312	0.054	-0.4088
0.053	-0.528	0.053	-0.396
0.052	-0.5288	0.052	-0.4052
0.051	-0.5304	0.051	-0.4056
0.05	-0.5306	0.05	-0.4126
0.049	-0.5306	0.049	-0.4
0.048	-0.526	0.048	-0.4088
0.047	-0.5318	0.047	-0.4094
0.046	-0.532	0.046	-0.411
0.045	-0.5292	0.045	-0.4054
0.044	-0.5308	0.044	-0.404
0.043	-0.529	0.043	-0.406
0.042	-0.5262	0.042	-0.4018
0.041	-0.5258	0.041	-0.4024
0.04	-0.529	0.04	-0.4002
0.039	-0.5304	0.039	-0.4062
0.038	-0.5268	0.038	-0.4118
0.037	-0.529	0.037	-0.4074
0.036	-0.5282	0.036	-0.4082
0.035	-0.5292	0.035	-0.4112
0.034	-0.5222	0.034	-0.4102
0.033	-0.5308	0.033	-0.4062
0.032	-0.529	0.032	-0.41
0.031	-0.5338	0.031	-0.409
0.03	-0.5306	0.03	-0.4112
0.029	-0.529	0.029	-0.4074
0.028	-0.527	0.028	-0.4108
0.027	-0.5272	0.027	-0.4166
0.026	-0.5298	0.026	-0.4172
0.025	-0.526	0.025	-0.4134
0.024	-0.5262	0.024	-0.4094
0.023	-0.5248	0.023	-0.4086
0.022	-0.5314	0.022	-0.4074
0.021	-0.5258	0.021	-0.4104
0.02	-0.5274	0.02	-0.4082
0.019	-0.5268	0.019	-0.4104
0.018	-0.5268	0.018	-0.4154
0.017	-0.5238	0.017	-0.4156
0.016	-0.5256	0.016	-0.4088
0.015	-0.5232	0.015	-0.4126
0.014	-0.527	0.014	-0.4156
0.013	-0.5274	0.013	-0.422
0.012	-0.534	0.012	-0.4104
0.011	-0.5252	0.011	-0.4148
0.01	-0.5212	0.01	-0.4096
0.009	-0.5252	0.009	-0.4074
0.008	-0.5266	0.008	-0.409
0.007	-0.5304	0.007	-0.4146
0.006	-0.5316	0.006	-0.414
0.005	-0.5238	0.005	-0.4154
0.004	-0.5254	0.004	-0.4224
0.003	-0.5264	0.003	-0.4148
0.002	-0.5198	0.002	-0.414
0.001	-0.5256	0.001	-0.415
0	-0.5282	0	-0.414
-0.001	-0.5264	-0.001	-0.4112
-0.002	-0.526	-0.002	-0.4186
-0.003	-0.5234	-0.003	-0.4146
-0.004	-0.5262	-0.004	-0.4144
-0.005	-0.5254	-0.005	-0.4136
-0.006	-0.5306	-0.006	-0.4144
-0.007	-0.5294	-0.007	-0.418
-0.008	-0.5216	-0.008	-0.4204
-0.009	-0.5288	-0.009	-0.4196
-0.01	-0.5266	-0.01	-0.4134
-0.011	-0.529	-0.011	-0.422
-0.012	-0.526	-0.012	-0.421
-0.013	-0.5266	-0.013	-0.418
-0.014	-0.5258	-0.014	-0.4118
-0.015	-0.5294	-0.015	-0.4158
-0.016	-0.528	-0.016	-0.4196
-0.017	-0.5232	-0.017	-0.414
-0.018	-0.5202	-0.018	-0.4206
-0.019	-0.5242	-0.019	-0.4162
-0.02	-0.5282	-0.02	-0.4222
-0.021	-0.527	-0.021	-0.4168
-0.022	-0.5304	-0.022	-0.4078
-0.023	-0.526	-0.023	-0.4168
-0.024	-0.5218	-0.024	-0.4276
-0.025	-0.5296	-0.025	-0.4186
-0.026	-0.5238	-0.026	-0.4198
-0.027	-0.5206	-0.027	-0.4198
-0.028	-0.5276	-0.028	-0.4196
-0.029	-0.527	-0.029	-0.4264
-0.03	-0.527	-0.03	-0.4262
-0.031	-0.5306	-0.031	-0.4178
-0.032	-0.5226	-0.032	-0.4226
-0.033	-0.5248	-0.033	-0.417
-0.034	-0.5272	-0.034	-0.4132
-0.035	-0.5332	-0.035	-0.425
-0.036	-0.528	-0.036	-0.4208
-0.037	-0.5238	-0.037	-0.4186
-0.038	-0.523	-0.038	-0.4224
-0.039	-0.5204	-0.039	-0.4302
-0.04	-0.5264	-0.04	-0.421
-0.041	-0.53	-0.041	-0.4204
-0.042	-0.5268	-0.042	-0.4218
-0.043	-0.5226	-0.043	-0.4198
-0.044	-0.5292	-0.044	-0.4274
-0.045	-0.5258	-0.045	-0.426
-0.046	-0.521	-0.046	-0.4222
-0.047	-0.5306	-0.047	-0.427
-0.048	-0.5226	-0.048	-0.4194
-0.049	-0.5224	-0.049	-0.4224
-0.05	-0.5298	-0.05	-0.426
-0.051	-0.5288	-0.051	-0.4252
-0.052	-0.5268	-0.052	-0.4214
-0.053	-0.5318	-0.053	-0.4194
-0.054	-0.5228	-0.054	-0.4158
-0.055	-0.5234	-0.055	-0.4256
-0.056	-0.526	-0.056	-0.4262
-0.057	-0.5246	-0.057	-0.4216
-0.058	-0.526	-0.058	-0.4192
-0.059	-0.5276	-0.059	-0.419
-0.06	-0.5288	-0.06	-0.4268
-0.061	-0.5366	-0.061	-0.4268
-0.062	-0.526	-0.062	-0.4288
-0.063	-0.5278	-0.063	-0.4252
-0.064	-0.5252	-0.064	-0.4336
-0.065	-0.5284	-0.065	-0.428
-0.066	-0.5256	-0.066	-0.4244
-0.067	-0.529	-0.067	-0.4292
-0.068	-0.53	-0.068	-0.4274
-0.069	-0.5254	-0.069	-0.435
-0.07	-0.5278	-0.07	-0.4272
-0.071	-0.5284	-0.071	-0.4302
-0.072	-0.5222	-0.072	-0.4276
-0.073	-0.5266	-0.073	-0.4194
-0.074	-0.523	-0.074	-0.4256
-0.075	-0.5312	-0.075	-0.4286
-0.076	-0.5298	-0.076	-0.423
-0.077	-0.5312	-0.077	-0.4296
-0.078	-0.5272	-0.078	-0.4212
-0.079	-0.529	-0.079	-0.422
-0.08	-0.5314	-0.08	-0.4268
-0.081	-0.526	-0.081	-0.4334
-0.082	-0.527	-0.082	-0.4262
-0.083	-0.523	-0.083	-0.4312
-0.084	-0.5292	-0.084	-0.4274
-0.085	-0.5276	-0.085	-0.4238
-0.086	-0.5252	-0.086	-0.4242
-0.087	-0.529	-0.087	-0.4312
-0.088	-0.5272	-0.088	-0.4346
-0.089	-0.5282	-0.089	-0.4244
-0.09	-0.5284	-0.09	-0.4236
-0.091	-0.5284	-0.091	-0.4258
-0.092	-0.534	-0.092	-0.433
-0.093	-0.5246	-0.093	-0.4316
-0.094	-0.5318	-0.094	-0.4274
-0.095	-0.5246	-0.095	-0.4302
-0.096	-0.5334	-0.096	-0.4296
-0.097	-0.528	-0.097	-0.4278
-0.098	-0.5268	-0.098	-0.4318
-0.099	-0.5288	-0.099	-0.429
-0.1	-0.5282	-0.1	-0.4222
-0.101	-0.5312	-0.101	-0.4348
-0.102	-0.532	-0.102	-0.4362
-0.103	-0.5282	-0.103	-0.4322
-0.104	-0.5272	-0.104	-0.4354
-0.105	-0.5264	-0.105	-0.4348
-0.106	-0.527	-0.106	-0.4352
-0.107	-0.5278	-0.107	-0.4278
-0.108	-0.5262	-0.108	-0.4348
-0.109	-0.5288	-0.109	-0.4258
-0.11	-0.5244	-0.11	-0.4352
-0.111	-0.5252	-0.111	-0.4366
-0.112	-0.5304	-0.112	-0.4362
-0.113	-0.5328	-0.113	-0.4316
-0.114	-0.5288	-0.114	-0.4332
-0.115	-0.529	-0.115	-0.4396
-0.116	-0.5326	-0.116	-0.4386
-0.117	-0.5272	-0.117	-0.4302
-0.118	-0.5282	-0.118	-0.4346
-0.119	-0.5244	-0.119	-0.431
-0.12	-0.5312	-0.12	-0.4316
-0.121	-0.523	-0.121	-0.429
-0.122	-0.5274	-0.122	-0.4364
-0.123	-0.5294	-0.123	-0.4342
-0.124	-0.5262	-0.124	-0.4384
-0.125	-0.5292	-0.125	-0.4346
-0.126	-0.5312	-0.126	-0.4402
-0.127	-0.531	-0.127	-0.438
-0.128	-0.5286	-0.128	-0.437
-0.129	-0.5324	-0.129	-0.4362
-0.13	-0.534	-0.13	-0.4348
-0.131	-0.5244	-0.131	-0.432
-0.132	-0.5294	-0.132	-0.4284
-0.133	-0.5312	-0.133	-0.4336
-0.134	-0.529	-0.134	-0.4376
-0.135	-0.5282	-0.135	-0.4386
-0.136	-0.5318	-0.136	-0.4374
-0.137	-0.5318	-0.137	-0.4406
-0.138	-0.5324	-0.138	-0.4394
-0.139	-0.5314	-0.139	-0.4368
-0.14	-0.534	-0.14	-0.4332
-0.141	-0.533	-0.141	-0.4402
-0.142	-0.5312	-0.142	-0.4372
-0.143	-0.5318	-0.143	-0.441
-0.144	-0.532	-0.144	-0.4374
-0.145	-0.533	-0.145	-0.4286
-0.146	-0.5334	-0.146	-0.4338
-0.147	-0.5334	-0.147	-0.4392
-0.148	-0.5342	-0.148	-0.4442
-0.149	-0.5314	-0.149	-0.4332
-0.15	-0.5354	-0.15	-0.4376
-0.151	-0.539	-0.151	-0.4452
-0.152	-0.546	-0.152	-0.443
-0.153	-0.5488	-0.153	-0.4378
-0.154	-0.5512	-0.154	-0.4388
-0.155	-0.5562	-0.155	-0.4456
-0.156	-0.5654	-0.156	-0.4394
-0.157	-0.5624	-0.157	-0.4342
-0.158	-0.5826	-0.158	-0.4358
-0.159	-0.5796	-0.159	-0.4416
-0.16	-0.588	-0.16	-0.439
-0.161	-0.5898	-0.161	-0.4466
-0.162	-0.5972	-0.162	-0.4466
-0.163	-0.5968	-0.163	-0.436
-0.164	-0.6044	-0.164	-0.4468
-0.165	-0.6132	-0.165	-0.4466
-0.166	-0.6176	-0.166	-0.4454
-0.167	-0.6196	-0.167	-0.4434
-0.168	-0.624	-0.168	-0.4394
-0.169	-0.6306	-0.169	-0.4364
-0.17	-0.6338	-0.17	-0.4374
-0.171	-0.6368	-0.171	-0.4398
-0.172	-0.6488	-0.172	-0.4352
-0.173	-0.6516	-0.173	-0.4414
-0.174	-0.6652	-0.174	-0.4456
-0.175	-0.6688	-0.175	-0.4424
-0.176	-0.6678	-0.176	-0.4482
-0.177	-0.67	-0.177	-0.442
-0.178	-0.6742	-0.178	-0.4534
-0.179	-0.6948	-0.179	-0.4434
-0.18	-0.6946	-0.18	-0.44
-0.181	-0.7022	-0.181	-0.4392
-0.182	-0.7096	-0.182	-0.4372
-0.183	-0.7154	-0.183	-0.4374
-0.184	-0.7202	-0.184	-0.4436
-0.185	-0.731	-0.185	-0.443
-0.186	-0.7398	-0.186	-0.4432
-0.187	-0.7442	-0.187	-0.4496
-0.188	-0.752	-0.188	-0.4478
-0.189	-0.758	-0.189	-0.4458
-0.19	-0.7746	-0.19	-0.4416
-0.191	-0.7768	-0.191	-0.4458
-0.192	-0.7902	-0.192	-0.4402
-0.193	-0.7934	-0.193	-0.4402
-0.194	-0.7988	-0.194	-0.4488
-0.195	-0.8104	-0.195	-0.4392
-0.196	-0.8188	-0.196	-0.442
-0.197	-0.8256	-0.197	-0.446
-0.198	-0.8422	-0.198	-0.4472
-0.199	-0.8524	-0.199	-0.4514
-0.2	-0.8638	-0.2	-0.453
-0.201	-0.8658	-0.201	-0.4454
-0.202	-0.8828	-0.202	-0.4436
-0.203	-0.8894	-0.203	-0.442
-0.204	-0.9002	-0.204	-0.4524
-0.205	-0.9056	-0.205	-0.4468
-0.206	-0.919	-0.206	-0.4458
-0.207	-0.9298	-0.207	-0.4466
-0.208	-0.9422	-0.208	-0.44
-0.209	-0.9552	-0.209	-0.4474
-0.21	-0.964	-0.21	-0.4406
-0.211	-0.9812	-0.211	-0.4482
-0.212	-0.9866	-0.212	-0.446
-0.213	-0.999	-0.213	-0.448
-0.214	-1.0098	-0.214	-0.4478
-0.215	-1.022	-0.215	-0.4498
-0.216	-1.038	-0.216	-0.452
-0.217	-1.0508	-0.217	-0.446
-0.218	-1.0574	-0.218	-0.4396
-0.219	-1.0722	-0.219	-0.451
-0.22	-1.0908	-0.22	-0.4542
-0.221	-1.1058	-0.221	-0.4466
-0.222	-1.1224	-0.222	-0.4478
-0.223	-1.1306	-0.223	-0.445
-0.224	-1.147	-0.224	-0.4456
-0.225	-1.1658	-0.225	-0.4532
-0.226	-1.1798	-0.226	-0.4492
-0.227	-1.1948	-0.227	-0.451
-0.228	-1.2116	-0.228	-0.451
-0.229	-1.2156	-0.229	-0.451
-0.23	-1.2364	-0.23	-0.4494
-0.231	-1.25	-0.231	-0.4534
-0.232	-1.2686	-0.232	-0.4508
-0.233	-1.2892	-0.233	-0.4548
-0.234	-1.3002	-0.234	-0.4528
-0.235	-1.3192	-0.235	-0.4542
-0.236	-1.332	-0.236	-0.449
-0.237	-1.3538	-0.237	-0.4484
-0.238	-1.3716	-0.238	-0.4472
-0.239	-1.3822	-0.239	-0.445
-0.24	-1.4078	-0.24	-0.4528
-0.241	-1.427	-0.241	-0.4442
-0.242	-1.4474	-0.242	-0.4516
-0.243	-1.4658	-0.243	-0.457
-0.244	-1.48	-0.244	-0.4554
-0.245	-1.5022	-0.245	-0.4568
-0.246	-1.5232	-0.246	-0.4584
-0.247	-1.543	-0.247	-0.4498
-0.248	-1.5566	-0.248	-0.4554
-0.249	-1.5826	-0.249	-0.4524
-0.25	-1.6052	-0.25	-0.4518
-0.251	-1.6224	-0.251	-0.4524
-0.252	-1.6552	-0.252	-0.4514
-0.253	-1.6758	-0.253	-0.448
-0.254	-1.6964	-0.254	-0.4572
-0.255	-1.717	-0.255	-0.4584
-0.256	-1.7492	-0.256	-0.4596
-0.257	-1.7718	-0.257	-0.459
-0.258	-1.7916	-0.258	-0.458
-0.259	-1.8146	-0.259	-0.4502
-0.26	-1.8448	-0.26	-0.4622
-0.261	-1.878	-0.261	-0.4524
-0.262	-1.8952	-0.262	-0.4474
-0.263	-1.9324	-0.263	-0.456
-0.264	-1.9526	-0.264	-0.4542
-0.265	-1.988	-0.265	-0.4598
-0.266	-2.01	-0.266	-0.451
-0.267	-2.034	-0.267	-0.4534
-0.268	-2.056	-0.268	-0.4554
-0.269	-2.084	-0.269	-0.4556
-0.27	-2.114	-0.27	-0.4574
-0.271	-2.146	-0.271	-0.4532
-0.272	-2.176	-0.272	-0.46
-0.273	-2.208	-0.273	-0.4678
-0.274	-2.23	-0.274	-0.4542
-0.275	-2.26	-0.275	-0.4588
-0.276	-2.294	-0.276	-0.4602
-0.277	-2.332	-0.277	-0.4572
-0.278	-2.356	-0.278	-0.4592
-0.279	-2.384	-0.279	-0.4574
-0.28	-2.424	-0.28	-0.4598
-0.281	-2.454	-0.281	-0.4664
-0.282	-2.488	-0.282	-0.4634
-0.283	-2.522	-0.283	-0.4628
-0.284	-2.55	-0.284	-0.4622
-0.285	-2.576	-0.285	-0.4642
-0.286	-2.616	-0.286	-0.4682
-0.287	-2.646	-0.287	-0.463
-0.288	-2.674	-0.288	-0.4686
-0.289	-2.708	-0.289	-0.4618
-0.29	-2.734	-0.29	-0.4678
-0.291	-2.778	-0.291	-0.4732
-0.292	-2.812	-0.292	-0.4696
-0.293	-2.85	-0.293	-0.4764
-0.294	-2.882	-0.294	-0.4826
-0.295	-2.92	-0.295	-0.4826
-0.296	-2.958	-0.296	-0.4888
-0.297	-2.99	-0.297	-0.4846
-0.298	-3.02	-0.298	-0.4848
-0.299	-3.064	-0.299	-0.4856
-0.3	-3.096	-0.3	-0.4898
-0.301	-3.128	-0.301	-0.4886
-0.302	-3.166	-0.302	-0.4916
-0.303	-3.2	-0.303	-0.492
-0.304	-3.232	-0.304	-0.4944
-0.305	-3.268	-0.305	-0.5048
-0.306	-3.3	-0.306	-0.5046
-0.307	-3.336	-0.307	-0.502
-0.308	-3.376	-0.308	-0.512
-0.309	-3.414	-0.309	-0.5088
-0.31	-3.448	-0.31	-0.5056
-0.311	-3.484	-0.311	-0.5158
-0.312	-3.522	-0.312	-0.519
-0.313	-3.56	-0.313	-0.5192
-0.314	-3.6	-0.314	-0.5298
-0.315	-3.638	-0.315	-0.5338
-0.316	-3.668	-0.316	-0.538
-0.317	-3.698	-0.317	-0.5384
-0.318	-3.738	-0.318	-0.5452
-0.319	-3.782	-0.319	-0.544
-0.32	-3.816	-0.32	-0.5498
-0.321	-3.848	-0.321	-0.5566
-0.322	-3.884	-0.322	-0.5626
-0.323	-3.914	-0.323	-0.5658
-0.324	-3.96	-0.324	-0.5778
-0.325	-4	-0.325	-0.577
-0.326	-4.034	-0.326	-0.5828
-0.327	-4.066	-0.327	-0.5972
-0.328	-4.108	-0.328	-0.597
-0.329	-4.146	-0.329	-0.6036
-0.33	-4.186	-0.33	-0.6218
-0.331	-4.23	-0.331	-0.6278
-0.332	-4.256	-0.332	-0.6402
-0.333	-4.302	-0.333	-0.6418
-0.334	-4.334	-0.334	-0.653
-0.335	-4.366	-0.335	-0.668
-0.336	-4.398	-0.336	-0.6742
-0.337	-4.442	-0.337	-0.68
-0.338	-4.48	-0.338	-0.6862
-0.339	-4.516	-0.339	-0.711
-0.34	-4.554	-0.34	-0.7134
-0.341	-4.594	-0.341	-0.7328
-0.342	-4.626	-0.342	-0.7436
-0.343	-4.666	-0.343	-0.7548
-0.344	-4.702	-0.344	-0.7738
-0.345	-4.738	-0.345	-0.7972
-0.346	-4.776	-0.346	-0.8116
-0.347	-4.812	-0.347	-0.8314
-0.348	-4.852	-0.348	-0.8544
-0.349	-4.89	-0.349	-0.8816
-0.35	-4.924	-0.35	-0.903
-0.351	-4.954	-0.351	-0.9354
-0.352	-4.99	-0.352	-0.9684
-0.353	-5.03	-0.353	-0.9902
-0.354	-5.066	-0.354	-1.0306
-0.355	-5.098	-0.355	-1.0636
-0.356	-5.136	-0.356	-1.0958
-0.357	-5.178	-0.357	-1.1438
-0.358	-5.214	-0.358	-1.1858
-0.359	-5.25	-0.359	-1.2212
-0.36	-5.284	-0.36	-1.2676
-0.361	-5.318	-0.361	-1.3112
-0.362	-5.36	-0.362	-1.3474
-0.363	-5.394	-0.363	-1.4054
-0.364	-5.432	-0.364	-1.4432
-0.365	-5.47	-0.365	-1.497
-0.366	-5.504	-0.366	-1.5544
-0.367	-5.544	-0.367	-1.5996
-0.368	-5.578	-0.368	-1.6548
-0.369	-5.616	-0.369	-1.7048
-0.37	-5.662	-0.37	-1.7474
-0.371	-5.696	-0.371	-1.7926
-0.372	-5.728	-0.372	-1.8468
-0.373	-5.768	-0.373	-1.9
-0.374	-5.8	-0.374	-1.942
-0.375	-5.846	-0.375	-1.992
-0.376	-5.88	-0.376	-2.038
-0.377	-5.912	-0.377	-2.098
-0.378	-5.948	-0.378	-2.152
-0.379	-5.976	-0.379	-2.204
-0.38	-6.01	-0.38	-2.252
-0.381	-6.06	-0.381	-2.306
-0.382	-6.094	-0.382	-2.356
-0.383	-6.136	-0.383	-2.4
-0.384	-6.16	-0.384	-2.452
-0.385	-6.202	-0.385	-2.502
-0.386	-6.242	-0.386	-2.56
-0.387	-6.278	-0.387	-2.614
-0.388	-6.318	-0.388	-2.654
-0.389	-6.352	-0.389	-2.716
-0.39	-6.39	-0.39	-2.758
-0.391	-6.424	-0.391	-2.816
-0.392	-6.46	-0.392	-2.872
-0.393	-6.498	-0.393	-2.932
-0.394	-6.538	-0.394	-2.986
-0.395	-6.57	-0.395	-3.04
-0.396	-6.608	-0.396	-3.088
-0.397	-6.642	-0.397	-3.142
-0.398	-6.678	-0.398	-3.192
-0.399	-6.72	-0.399	-3.252
-0.4	-6.752	-0.4	-3.31
-0.401	-6.794	-0.401	-3.366
-0.402	-6.828	-0.402	-3.436
-0.403	-6.856	-0.403	-3.488
-0.404	-6.902	-0.404	-3.546
-0.405	-6.942	-0.405	-3.612
-0.406	-6.97	-0.406	-3.664
-0.407	-7.006	-0.407	-3.72
-0.408	-7.046	-0.408	-3.78
-0.409	-7.082	-0.409	-3.838
-0.41	-7.11	-0.41	-3.904
-0.411	-7.146	-0.411	-3.97
-0.412	-7.182	-0.412	-4.03
-0.413	-7.222	-0.413	-4.088
-0.414	-7.262	-0.414	-4.146
-0.415	-7.298	-0.415	-4.212
-0.416	-7.34	-0.416	-4.27
-0.417	-7.366	-0.417	-4.328
-0.418	-7.406	-0.418	-4.392
-0.419	-7.444	-0.419	-4.46
-0.42	-7.48	-0.42	-4.516
-0.421	-7.522	-0.421	-4.584
-0.422	-7.562	-0.422	-4.642
-0.423	-7.588	-0.423	-4.696
-0.424	-7.63	-0.424	-4.758
-0.425	-7.672	-0.425	-4.814
-0.426	-7.706	-0.426	-4.866
-0.427	-7.738	-0.427	-4.93
-0.428	-7.774	-0.428	-4.99
-0.429	-7.82	-0.429	-5.052
-0.43	-7.858	-0.43	-5.106
-0.431	-7.89	-0.431	-5.166
-0.432	-7.93	-0.432	-5.218
-0.433	-7.97	-0.433	-5.278
-0.434	-8.01	-0.434	-5.336
-0.435	-8.05	-0.435	-5.386
-0.436	-8.086	-0.436	-5.452
-0.437	-8.124	-0.437	-5.506
-0.438	-8.162	-0.438	-5.564
-0.439	-8.202	-0.439	-5.622
-0.44	-8.238	-0.44	-5.674
-0.441	-8.272	-0.441	-5.728
-0.442	-8.306	-0.442	-5.786
-0.443	-8.358	-0.443	-5.838
-0.444	-8.39	-0.444	-5.886
-0.445	-8.428	-0.445	-5.936
-0.446	-8.47	-0.446	-5.992
-0.447	-8.518	-0.447	-6.042
-0.448	-8.55	-0.448	-6.094
-0.449	-8.594	-0.449	-6.15
-0.45	-8.63	-0.45	-6.206
-0.451	-8.672	-0.451	-6.252
-0.452	-8.712	-0.452	-6.294
-0.453	-8.75	-0.453	-6.35
-0.454	-8.79	-0.454	-6.398
-0.455	-8.826	-0.455	-6.454
-0.456	-8.868	-0.456	-6.498
-0.457	-8.91	-0.457	-6.55
-0.458	-8.956	-0.458	-6.602
-0.459	-8.988	-0.459	-6.646
-0.46	-9.03	-0.46	-6.692
-0.461	-9.078	-0.461	-6.746
-0.462	-9.114	-0.462	-6.794
-0.463	-9.156	-0.463	-6.838
-0.464	-9.198	-0.464	-6.888
-0.465	-9.244	-0.465	-6.932
-0.466	-9.282	-0.466	-6.984
-0.467	-9.316	-0.467	-7.018
-0.468	-9.366	-0.468	-7.058
-0.469	-9.412	-0.469	-7.11
-0.47	-9.454	-0.47	-7.156
-0.471	-9.502	-0.471	-7.208
-0.472	-9.544	-0.472	-7.256
-0.473	-9.588	-0.473	-7.3
-0.474	-9.636	-0.474	-7.34
-0.475	-9.678	-0.475	-7.386
-0.476	-9.722	-0.476	-7.432
-0.477	-9.76	-0.477	-7.476
-0.478	-9.806	-0.478	-7.524
-0.479	-9.85	-0.479	-7.562
-0.48	-9.888	-0.48	-7.602
-0.481	-9.938	-0.481	-7.648
-0.482	-9.988	-0.482	-7.694
-0.483	-10.032	-0.483	-7.734
-0.484	-10.072	-0.484	-7.786
-0.485	-10.116	-0.485	-7.824
-0.486	-10.162	-0.486	-7.87
-0.487	-10.206	-0.487	-7.918
-0.488	-10.25	-0.488	-7.966
-0.489	-10.296	-0.489	-8.004
-0.49	-10.338	-0.49	-8.044
-0.491	-10.38	-0.491	-8.092
-0.492	-10.424	-0.492	-8.134
-0.493	-10.478	-0.493	-8.18
-0.494	-10.52	-0.494	-8.216
-0.495	-10.564	-0.495	-8.262
-0.496	-10.614	-0.496	-8.312
-0.497	-10.658	-0.497	-8.356
-0.498	-10.702	-0.498	-8.396
-0.499	-10.752	-0.499	-8.44
-0.5	-10.806	-0.5	-8.49
-0.501	-10.844	-0.501	-8.542
-0.502	-10.888	-0.502	-8.576
-0.503	-10.932	-0.503	-8.618
-0.504	-10.98	-0.504	-8.666
-0.505	-11.026	-0.505	-8.71
-0.506	-11.07	-0.506	-8.746
-0.507	-11.11	-0.507	-8.788
-0.508	-11.164	-0.508	-8.836
-0.509	-11.208	-0.509	-8.884
-0.51	-11.252	-0.51	-8.924
-0.511	-11.304	-0.511	-8.972
-0.512	-11.352	-0.512	-9.02
-0.513	-11.4	-0.513	-9.06
-0.514	-11.446	-0.514	-9.092
-0.515	-11.488	-0.515	-9.14
-0.516	-11.536	-0.516	-9.188
-0.517	-11.586	-0.517	-9.228
-0.518	-11.634	-0.518	-9.27
-0.519	-11.678	-0.519	-9.32
-0.52	-11.726	-0.52	-9.374
-0.521	-11.778	-0.521	-9.422
-0.522	-11.824	-0.522	-9.462
-0.523	-11.87	-0.523	-9.506
-0.524	-11.92	-0.524	-9.55
-0.525	-11.972	-0.525	-9.582
-0.526	-12.02	-0.526	-9.63
-0.527	-12.064	-0.527	-9.678
-0.528	-12.106	-0.528	-9.722
-0.529	-12.156	-0.529	-9.764
-0.53	-12.204	-0.53	-9.808
-0.531	-12.25	-0.531	-9.856
-0.532	-12.302	-0.532	-9.904
-0.533	-12.35	-0.533	-9.952
-0.534	-12.398	-0.534	-9.992
-0.535	-12.444	-0.535	-10.034
-0.536	-12.496	-0.536	-10.088
-0.537	-12.54	-0.537	-10.132
-0.538	-12.586	-0.538	-10.168
-0.539	-12.63	-0.539	-10.216
-0.54	-12.69	-0.54	-10.258
-0.541	-12.736	-0.541	-10.298
-0.542	-12.776	-0.542	-10.352
-0.543	-12.83	-0.543	-10.394
-0.544	-12.874	-0.544	-10.442
-0.545	-12.926	-0.545	-10.49
-0.546	-12.968	-0.546	-10.534
-0.547	-13.022	-0.547	-10.588
-0.548	-13.076	-0.548	-10.632
-0.549	-13.124	-0.549	-10.682
-0.55	-13.172	-0.55	-10.722
-0.551	-13.226	-0.551	-10.774
-0.552	-13.27	-0.552	-10.818
-0.553	-13.322	-0.553	-10.862
-0.554	-13.374	-0.554	-10.916
-0.555	-13.422	-0.555	-10.97
-0.556	-13.476	-0.556	-11.014
-0.557	-13.52	-0.557	-11.06
-0.558	-13.576	-0.558	-11.112
-0.559	-13.618	-0.559	-11.158
-0.56	-13.66	-0.56	-11.208
-0.561	-13.716	-0.561	-11.258
-0.562	-13.76	-0.562	-11.3
-0.563	-13.824	-0.563	-11.356
-0.564	-13.876	-0.564	-11.404
-0.565	-13.922	-0.565	-11.454
-0.566	-13.968	-0.566	-11.502
-0.567	-14.02	-0.567	-11.55
-0.568	-14.074	-0.568	-11.6
-0.569	-14.124	-0.569	-11.642
-0.57	-14.17	-0.57	-11.692
-0.571	-14.224	-0.571	-11.742
-0.572	-14.268	-0.572	-11.79
-0.573	-14.324	-0.573	-11.83
-0.574	-14.376	-0.574	-11.888
-0.575	-14.424	-0.575	-11.938
-0.576	-14.476	-0.576	-11.984
-0.577	-14.524	-0.577	-12.028
-0.578	-14.574	-0.578	-12.072
-0.579	-14.624	-0.579	-12.12
-0.58	-14.672	-0.58	-12.174
-0.581	-14.726	-0.581	-12.222
-0.582	-14.77	-0.582	-12.272
-0.583	-14.824	-0.583	-12.316
-0.584	-14.872	-0.584	-12.362
-0.585	-14.924	-0.585	-12.416
-0.586	-14.974	-0.586	-12.466
-0.587	-15.028	-0.587	-12.52
-0.588	-15.082	-0.588	-12.564
-0.589	-15.132	-0.589	-12.608
-0.59	-15.182	-0.59	-12.662
-0.591	-15.234	-0.591	-12.714
-0.592	-15.284	-0.592	-12.762
-0.593	-15.336	-0.593	-12.814
-0.594	-15.38	-0.594	-12.858
-0.595	-15.432	-0.595	-12.908
-0.596	-15.49	-0.596	-12.952
-0.597	-15.542	-0.597	-13.014
-0.598	-15.59	-0.598	-13.066
-0.599	-15.644	-0.599	-13.114
-0.6	-15.698	-0.6	-13.164
-0.601	-15.75	-0.601	-13.21
-0.602	-15.802	-0.602	-13.27
-0.603	-15.856	-0.603	-13.324
-0.604	-15.91	-0.604	-13.374
-0.605	-15.96	-0.605	-13.426
-0.606	-16.006	-0.606	-13.47
-0.607	-16.064	-0.607	-13.516
-0.608	-16.118	-0.608	-13.568
-0.609	-16.172	-0.609	-13.626
-0.61	-16.218	-0.61	-13.674
-0.611	-16.268	-0.611	-13.726
-0.612	-16.322	-0.612	-13.77
-0.613	-16.376	-0.613	-13.822
-0.614	-16.42	-0.614	-13.874
-0.615	-16.486	-0.615	-13.928
-0.616	-16.532	-0.616	-13.988
-0.617	-16.582	-0.617	-14.032
-0.618	-16.63	-0.618	-14.084
-0.619	-16.692	-0.619	-14.136
-0.62	-16.748	-0.62	-14.188
-0.621	-16.798	-0.621	-14.242
-0.622	-16.852	-0.622	-14.292
-0.623	-16.91	-0.623	-14.352
-0.624	-16.956	-0.624	-14.402
-0.625	-17.004	-0.625	-14.448
-0.626	-17.058	-0.626	-14.496
-0.627	-17.114	-0.627	-14.554
-0.628	-17.166	-0.628	-14.608
-0.629	-17.22	-0.629	-14.652
-0.63	-17.266	-0.63	-14.702
-0.631	-17.33	-0.631	-14.754
-0.632	-17.37	-0.632	-14.81
-0.633	-17.432	-0.633	-14.852
-0.634	-17.48	-0.634	-14.904
-0.635	-17.534	-0.635	-14.964
-0.636	-17.592	-0.636	-15.016
-0.637	-17.648	-0.637	-15.07
-0.638	-17.694	-0.638	-15.122
-0.639	-17.754	-0.639	-15.18
-0.64	-17.804	-0.64	-15.232
-0.641	-17.866	-0.641	-15.276
-0.642	-17.914	-0.642	-15.33
-0.643	-17.964	-0.643	-15.384
-0.644	-18.016	-0.644	-15.438
-0.645	-18.072	-0.645	-15.496
-0.646	-18.126	-0.646	-15.55
-0.647	-18.174	-0.647	-15.598
-0.648	-18.224	-0.648	-15.654
-0.649	-18.282	-0.649	-15.706
-0.65	-18.34	-0.65	-15.764
-0.651	-18.396	-0.651	-15.808
-0.652	-18.446	-0.652	-15.864
-0.653	-18.5	-0.653	-15.918
-0.654	-18.552	-0.654	-15.968
-0.655	-18.602	-0.655	-16.016
-0.656	-18.658	-0.656	-16.074
-0.657	-18.714	-0.657	-16.124
-0.658	-18.766	-0.658	-16.18
-0.659	-18.814	-0.659	-16.232
-0.66	-18.876	-0.66	-16.286
-0.661	-18.928	-0.661	-16.34
-0.662	-18.976	-0.662	-16.39
-0.663	-19.036	-0.663	-16.448
-0.664	-19.088	-0.664	-16.498
-0.665	-19.144	-0.665	-16.554
-0.666	-19.196	-0.666	-16.614
-0.667	-19.248	-0.667	-16.67
-0.668	-19.304	-0.668	-16.714
-0.669	-19.356	-0.669	-16.774
-0.67	-19.41	-0.67	-16.83
-0.671	-19.47	-0.671	-16.882
-0.672	-19.524	-0.672	-16.934
-0.673	-19.576	-0.673	-16.994
-0.674	-19.628	-0.674	-17.044
-0.675	-19.686	-0.675	-17.102
-0.676	-19.736	-0.676	-17.152
-0.677	-19.79	-0.677	-17.216
-0.678	-19.838	-0.678	-17.262
-0.679	-19.89	-0.679	-17.318
-0.68	-19.944	-0.68	-17.37
-0.681	-20	-0.681	-17.418
-0.682	-20.06	-0.682	-17.476
-0.683	-20.12	-0.683	-17.528
-0.684	-20.16	-0.684	-17.586
-0.685	-20.22	-0.685	-17.65
-0.686	-20.28	-0.686	-17.7
-0.687	-20.32	-0.687	-17.75
-0.688	-20.38	-0.688	-17.808
-0.689	-20.44	-0.689	-17.86
-0.69	-20.5	-0.69	-17.924
-0.691	-20.54	-0.691	-17.968
-0.692	-20.6	-0.692	-18.024
-0.693	-20.64	-0.693	-18.07
-0.694	-20.7	-0.694	-18.128
-0.695	-20.76	-0.695	-18.19
-0.696	-20.8	-0.696	-18.25
-0.697	-20.86	-0.697	-18.3
-0.698	-20.92	-0.698	-18.348
-0.699	-20.96	-0.699	-18.408
-0.7	-21.02	-0.7	-18.458
-0.701	-21.08	-0.701	-18.512
-0.702	-21.12	-0.702	-18.574
-0.703	-21.18	-0.703	-18.624
-0.704	-21.22	-0.704	-18.678
-0.705	-21.28	-0.705	-18.732
-0.706	-21.36	-0.706	-18.786
-0.707	-21.4	-0.707	-18.84
-0.708	-21.46	-0.708	-18.888
-0.709	-21.5	-0.709	-18.952
-0.71	-21.56	-0.71	-19.01
-0.711	-21.62	-0.711	-19.072
-0.712	-21.68	-0.712	-19.12
-0.713	-21.74	-0.713	-19.166
-0.714	-21.78	-0.714	-19.234
-0.715	-21.84	-0.715	-19.284
-0.716	-21.9	-0.716	-19.346
-0.717	-21.96	-0.717	-19.404
-0.718	-22	-0.718	-19.458
-0.719	-22.06	-0.719	-19.508
-0.72	-22.12	-0.72	-19.568
-0.721	-22.18	-0.721	-19.63
-0.722	-22.22	-0.722	-19.69
-0.723	-22.28	-0.723	-19.728
-0.724	-22.34	-0.724	-19.778
-0.725	-22.38	-0.725	-19.834
-0.726	-22.44	-0.726	-19.9
-0.727	-22.48	-0.727	-19.94
-0.728	-22.54	-0.728	-20
-0.729	-22.6	-0.729	-20.06
-0.73	-22.66	-0.73	-20.12
-0.731	-22.72	-0.731	-20.16
-0.732	-22.78	-0.732	-20.22
-0.733	-22.82	-0.733	-20.28
-0.734	-22.88	-0.734	-20.32
-0.735	-22.94	-0.735	-20.38
-0.736	-22.98	-0.736	-20.44
-0.737	-23.04	-0.737	-20.5
-0.738	-23.1	-0.738	-20.54
-0.739	-23.16	-0.739	-20.6
-0.74	-23.2	-0.74	-20.64
-0.741	-23.26	-0.741	-20.7
-0.742	-23.32	-0.742	-20.76
-0.743	-23.36	-0.743	-20.82
-0.744	-23.42	-0.744	-20.88
-0.745	-23.48	-0.745	-20.92
-0.746	-23.54	-0.746	-20.98
-0.747	-23.6	-0.747	-21.04
-0.748	-23.66	-0.748	-21.1
-0.749	-23.7	-0.749	-21.16
-0.75	-23.76	-0.75	-21.22
-0.751	-23.8	-0.751	-21.26
-0.752	-23.88	-0.752	-21.32
-0.753	-23.92	-0.753	-21.38
-0.754	-23.98	-0.754	-21.44
-0.755	-24.02	-0.755	-21.5
-0.756	-24.08	-0.756	-21.54
-0.757	-24.14	-0.757	-21.6
-0.758	-24.2	-0.758	-21.66
-0.759	-24.26	-0.759	-21.72
-0.76	-24.32	-0.76	-21.76
-0.761	-24.36	-0.761	-21.82
-0.762	-24.42	-0.762	-21.88
-0.763	-24.48	-0.763	-21.92
-0.764	-24.52	-0.764	-22
-0.765	-24.58	-0.765	-22.04
-0.766	-24.64	-0.766	-22.1
-0.767	-24.68	-0.767	-22.16
-0.768	-24.74	-0.768	-22.22
-0.769	-24.8	-0.769	-22.26
-0.77	-24.86	-0.77	-22.34
-0.771	-24.92	-0.771	-22.38
-0.772	-24.96	-0.772	-22.42
-0.773	-25.02	-0.773	-22.48
-0.774	-25.06	-0.774	-22.54
-0.775	-25.14	-0.775	-22.6
-0.776	-25.18	-0.776	-22.66
-0.777	-25.24	-0.777	-22.72
-0.778	-25.3	-0.778	-22.78
-0.779	-25.36	-0.779	-22.82
-0.78	-25.4	-0.78	-22.88
-0.781	-25.48	-0.781	-22.94
-0.782	-25.52	-0.782	-23
-0.783	-25.58	-0.783	-23.04
-0.784	-25.64	-0.784	-23.1
-0.785	-25.68	-0.785	-23.16
-0.786	-25.74	-0.786	-23.22
-0.787	-25.8	-0.787	-23.28
-0.788	-25.84	-0.788	-23.34
-0.789	-25.92	-0.789	-23.38
-0.79	-25.96	-0.79	-23.46
-0.791	-26.02	-0.791	-23.5
-0.792	-26.08	-0.792	-23.56
-0.793	-26.14	-0.793	-23.62
-0.794	-26.18	-0.794	-23.68
-0.795	-26.24	-0.795	-23.74
-0.796	-26.3	-0.796	-23.8
-0.797	-26.36	-0.797	-23.86
-0.798	-26.4	-0.798	-23.92
-0.799	-26.46	-0.799	-23.96
-0.8	-26.52	-0.8	-24.02
-0.801	-26.58	-0.801	-24.08
-0.802	-26.64	-0.802	-24.14
-0.803	-26.7	-0.803	-24.18
-0.804	-26.74	-0.804	-24.24
-0.805	-26.8	-0.805	-24.3
-0.806	-26.86	-0.806	-24.34
-0.807	-26.92	-0.807	-24.4
-0.808	-26.96	-0.808	-24.46
-0.809	-27.02	-0.809	-24.5
-0.81	-27.08	-0.81	-24.56
-0.811	-27.14	-0.811	-24.62
-0.812	-27.2	-0.812	-24.68
-0.813	-27.24	-0.813	-24.74
-0.814	-27.3	-0.814	-24.8
-0.815	-27.36	-0.815	-24.84
-0.816	-27.42	-0.816	-24.9
-0.817	-27.48	-0.817	-24.96
-0.818	-27.52	-0.818	-25.02
-0.819	-27.58	-0.819	-25.08
-0.82	-27.64	-0.82	-25.12
-0.821	-27.7	-0.821	-25.18
-0.822	-27.74	-0.822	-25.24
-0.823	-27.8	-0.823	-25.3
-0.824	-27.86	-0.824	-25.36
-0.825	-27.92	-0.825	-25.4
-0.826	-27.98	-0.826	-25.46
-0.827	-28.02	-0.827	-25.52
-0.828	-28.08	-0.828	-25.58
-0.829	-28.14	-0.829	-25.64
-0.83	-28.18	-0.83	-25.7
-0.831	-28.24	-0.831	-25.76
-0.832	-28.3	-0.832	-25.8
-0.833	-28.36	-0.833	-25.86
-0.834	-28.42	-0.834	-25.92
-0.835	-28.48	-0.835	-25.98
-0.836	-28.52	-0.836	-26.02
-0.837	-28.58	-0.837	-26.08
-0.838	-28.64	-0.838	-26.14
-0.839	-28.68	-0.839	-26.2
-0.84	-28.74	-0.84	-26.26
-0.841	-28.8	-0.841	-26.32
-0.842	-28.86	-0.842	-26.38
-0.843	-28.92	-0.843	-26.42
-0.844	-28.96	-0.844	-26.48
-0.845	-29.02	-0.845	-26.54
-0.846	-29.08	-0.846	-26.6
-0.847	-29.14	-0.847	-26.66
-0.848	-29.2	-0.848	-26.72
-0.849	-29.26	-0.849	-26.78
-0.85	-29.3	-0.85	-26.84
-0.851	-29.36	-0.851	-26.88
-0.852	-29.42	-0.852	-26.94
-0.853	-29.48	-0.853	-27
-0.854	-29.52	-0.854	-27.06
-0.855	-29.58	-0.855	-27.12
-0.856	-29.64	-0.856	-27.16
-0.857	-29.7	-0.857	-27.24
-0.858	-29.76	-0.858	-27.28
-0.859	-29.8	-0.859	-27.34
-0.86	-29.86	-0.86	-27.4
-0.861	-29.92	-0.861	-27.46
-0.862	-29.98	-0.862	-27.52
-0.863	-30.04	-0.863	-27.56
-0.864	-30.08	-0.864	-27.64
-0.865	-30.14	-0.865	-27.7
-0.866	-30.2	-0.866	-27.74
-0.867	-30.26	-0.867	-27.8
-0.868	-30.32	-0.868	-27.86
-0.869	-30.38	-0.869	-27.92
-0.87	-30.42	-0.87	-27.98
-0.871	-30.48	-0.871	-28.02
-0.872	-30.54	-0.872	-28.08
-0.873	-30.6	-0.873	-28.14
-0.874	-30.66	-0.874	-28.2
-0.875	-30.7	-0.875	-28.26
-0.876	-30.76	-0.876	-28.32
-0.877	-30.82	-0.877	-28.38
-0.878	-30.88	-0.878	-28.44
-0.879	-30.92	-0.879	-28.48
-0.88	-30.98	-0.88	-28.54
-0.881	-31.04	-0.881	-28.6
-0.882	-31.1	-0.882	-28.68
-0.883	-31.16	-0.883	-28.74
-0.884	-31.22	-0.884	-28.8
-0.885	-31.26	-0.885	-28.84
-0.886	-31.32	-0.886	-28.9
-0.887	-31.38	-0.887	-28.96
-0.888	-31.44	-0.888	-29.02
-0.889	-31.5	-0.889	-29.08
-0.89	-31.54	-0.89	-29.14
-0.891	-31.6	-0.891	-29.2
-0.892	-31.66	-0.892	-29.26
-0.893	-31.72	-0.893	-29.32
-0.894	-31.78	-0.894	-29.36
-0.895	-31.82	-0.895	-29.42
-0.896	-31.88	-0.896	-29.48
-0.897	-31.94	-0.897	-29.54
-0.898	-32	-0.898	-29.6
-0.899	-32.04	-0.899	-29.66
-0.9	-32.1	-0.9	-29.72
-0.901	-32.16	-0.901	-29.78
-0.902	-32.22	-0.902	-29.84
-0.903	-32.28	-0.903	-29.9
-0.904	-32.34	-0.904	-29.96
-0.905	-32.38	-0.905	-30.02
-0.906	-32.44	-0.906	-30.08
-0.907	-32.5	-0.907	-30.14
-0.908	-32.56	-0.908	-30.2
-0.909	-32.62	-0.909	-30.26
-0.91	-32.68	-0.91	-30.32
-0.911	-32.74	-0.911	-30.38
-0.912	-32.8	-0.912	-30.44
-0.913	-32.84	-0.913	-30.5
-0.914	-32.9	-0.914	-30.58
-0.915	-32.96	-0.915	-30.62
-0.916	-33.02	-0.916	-30.68
-0.917	-33.08	-0.917	-30.74
-0.918	-33.14	-0.918	-30.8
-0.919	-33.2	-0.919	-30.86
-0.92	-33.24	-0.92	-30.92
-0.921	-33.32	-0.921	-30.98
-0.922	-33.36	-0.922	-31.02
-0.923	-33.42	-0.923	-31.08
-0.924	-33.48	-0.924	-31.14
-0.925	-33.52	-0.925	-31.18
-0.926	-33.58	-0.926	-31.24
-0.927	-33.64	-0.927	-31.3
-0.928	-33.7	-0.928	-31.34
-0.929	-33.76	-0.929	-31.4
-0.93	-33.82	-0.93	-31.44
-0.931	-33.86	-0.931	-31.5
-0.932	-33.92	-0.932	-31.56
-0.933	-33.98	-0.933	-31.62
-0.934	-34.04	-0.934	-31.66
-0.935	-34.08	-0.935	-31.72
-0.936	-34.14	-0.936	-31.78
-0.937	-34.2	-0.937	-31.84
-0.938	-34.26	-0.938	-31.88
-0.939	-34.32	-0.939	-31.94
-0.94	-34.36	-0.94	-32
-0.941	-34.42	-0.941	-32.08
-0.942	-34.48	-0.942	-32.12
-0.943	-34.52	-0.943	-32.2
-0.944	-34.58	-0.944	-32.24
-0.945	-34.64	-0.945	-32.3
-0.946	-34.7	-0.946	-32.36
-0.947	-34.76	-0.947	-32.42
-0.948	-34.82	-0.948	-32.48
-0.949	-34.86	-0.949	-32.54
-0.95	-34.92	-0.95	-32.6
-0.951	-34.98	-0.951	-32.66
-0.952	-35.04	-0.952	-32.72
-0.953	-35.1	-0.953	-32.78
-0.954	-35.16	-0.954	-32.84
-0.955	-35.2	-0.955	-32.9
-0.956	-35.26	-0.956	-32.96
-0.957	-35.32	-0.957	-33.02
-0.958	-35.38	-0.958	-33.08
-0.959	-35.44	-0.959	-33.14
-0.96	-35.48	-0.96	-33.2
-0.961	-35.54	-0.961	-33.26
-0.962	-35.6	-0.962	-33.32
-0.963	-35.66	-0.963	-33.36
-0.964	-35.72	-0.964	-33.44
-0.965	-35.76	-0.965	-33.5
-0.966	-35.82	-0.966	-33.54
-0.967	-35.88	-0.967	-33.62
-0.968	-35.94	-0.968	-33.68
-0.969	-35.98	-0.969	-33.74
-0.97	-36.04	-0.97	-33.8
-0.971	-36.1	-0.971	-33.84
-0.972	-36.16	-0.972	-33.92
-0.973	-36.22	-0.973	-33.98
-0.974	-36.26	-0.974	-34.02
-0.975	-36.32	-0.975	-34.1
-0.976	-36.38	-0.976	-34.14
-0.977	-36.44	-0.977	-34.22
-0.978	-36.48	-0.978	-34.26
-0.979	-36.54	-0.979	-34.32
-0.98	-36.6	-0.98	-34.4
-0.981	-36.66	-0.981	-34.46
-0.982	-36.72	-0.982	-34.52
-0.983	-36.76	-0.983	-34.58
-0.984	-36.82	-0.984	-34.64
-0.985	-36.88	-0.985	-34.68
-0.986	-36.94	-0.986	-34.76
-0.987	-36.98	-0.987	-34.8
-0.988	-37.06	-0.988	-34.88
-0.989	-37.1	-0.989	-34.94
-0.99	-37.16	-0.99	-35.02
-0.991	-37.22	-0.991	-35.08
-0.992	-37.28	-0.992	-35.14
-0.993	-37.34	-0.993	-35.2
-0.994	-37.38	-0.994	-35.26
-0.995	-37.44	-0.995	-35.32
-0.996	-37.5	-0.996	-35.38
-0.997	-37.56	-0.997	-35.46
-0.998	-37.62	-0.998	-35.52
-0.999	-37.66	-0.999	-35.58
			-35.66

## Sheet: Fig. 2a
LCE		WSE
0	-0.066	0	0.1346
0.01	-0.0659	0.01	0.1346
0.01	-0.066	0.01	0.1344
0.02	-0.0662	0.02	0.1346
0.02	-0.0662	0.02	0.1344
0.03	-0.0664	0.03	0.1344
0.03	-0.0667	0.03	0.1344
0.04	-0.0668	0.04	0.1344
0.04	-0.0672	0.04	0.1344
0.05	-0.0677	0.05	0.1344
0.06	-0.0681	0.06	0.1342
0.06	-0.0688	0.06	0.1344
0.07	-0.0689	0.07	0.1342
0.07	-0.0694	0.07	0.1342
0.08	-0.0699	0.08	0.1342
0.08	-0.0704	0.08	0.1342
0.09	-0.0707	0.09	0.1344
0.09	-0.0712	0.09	0.1342
0.1	-0.0715	0.1	0.1342
0.11	-0.0725	0.11	0.1341
0.11	-0.073	0.11	0.1341
0.12	-0.0736	0.12	0.1341
0.12	-0.0746	0.12	0.1342
0.13	-0.0764	0.13	0.1342
0.13	-0.0781	0.13	0.1341
0.14	-0.0794	0.14	0.1341
0.14	-0.0946	0.14	0.1341
0.15	-0.098	0.15	0.1341
0.16	-0.0956	0.16	0.1341
0.16	-0.0965	0.16	0.1341
0.17	-0.098	0.17	0.1339
0.17	-0.1019	0.17	0.1339
0.18	-0.1045	0.18	0.1339
0.18	-0.104	0.18	0.1339
0.19	-0.1049	0.19	0.1339
0.19	-0.1038	0.19	0.1339
0.2	-0.1045	0.2	0.1338
0.21	-0.1051	0.21	0.1338
0.21	-0.1049	0.21	0.1339
0.22	-0.1053	0.22	0.1339
0.22	-0.1056	0.22	0.1339
0.23	-0.107	0.23	0.1338
0.23	-0.1091	0.23	0.1339
0.24	-0.1164	0.24	0.1338
0.24	-0.12	0.24	0.1338
0.25	-0.1206	0.25	0.1339
0.26	-0.1212	0.26	0.1338
0.26	-0.1221	0.26	0.1339
0.27	-0.1224	0.27	0.1338
0.27	-0.1219	0.27	0.1338
0.28	-0.1233	0.28	0.1339
0.28	-0.1277	0.28	0.1338
0.29	-0.1384	0.29	0.1338
0.29	-0.1414	0.29	0.1338
0.3	-0.1406	0.3	0.1339
0.31	-0.1416	0.31	0.1338
0.31	-0.1429	0.31	0.1338
0.32	-0.1438	0.32	0.1338
0.32	-0.1451	0.32	0.1338
0.33	-0.1464	0.33	0.1336
0.33	-0.1476	0.33	0.1338
0.34	-0.1487	0.33	0.1336
0.34	-0.1492	0.34	0.1338
0.35	-0.15	0.34	0.1336
0.36	-0.1501	0.34	0.1338
0.36	-0.1522	0.35	0.1336
0.37	-0.1522	0.35	0.1336
0.37	-0.1519	0.35	0.1338
0.38	-0.1518	0.35	0.1336
0.38	-0.1516	0.36	0.1336
0.39	-0.1518	0.36	0.1338
0.39	-0.1518	0.37	0.1336
0.4	-0.1518	0.37	0.1336
0.41	-0.1516	0.37	-0.1335
0.41	-0.1516	0.38	-0.1355
0.42	-0.1516	0.38	-0.1374
0.42	-0.1516	0.38	-0.1406
0.43	-0.1516	0.39	-0.1442
0.43	-0.1514	0.39	-0.1473
0.44	-0.1514	0.4	-0.1489
0.44	-0.1516	0.4	-0.1503
0.45	-0.1514	0.4	-0.1511
0.46	-0.1516	0.41	-0.1516
0.46	-0.1514	0.41	-0.1521
0.47	-0.1514	0.41	-0.1523
0.47	-0.1514	0.42	-0.1521
0.48	-0.1514	0.42	-0.1524
0.48	-0.1513	0.43	-0.1527
0.49	-0.1513	0.43	-0.1526
0.49	-0.1514	0.43	-0.1529
0.5	-0.1513	0.44	-0.1531
0.51	-0.1513	0.45	-0.1534
0.51	-0.1511	0.45	-0.1539
0.52	-0.1511	0.45	-0.154
0.52	-0.1511	0.46	-0.1542
0.53	-0.151	0.46	-0.1542
0.53	-0.151	0.46	-0.1544
0.54	-0.151	0.46	-0.1544
0.54	-0.1511	0.47	-0.1545
0.55	-0.1511	0.47	-0.1545
0.56	-0.151	0.48	-0.1548
0.56	-0.151	0.49	-0.1552
0.57	-0.151	0.49	-0.1552
0.57	-0.151	0.5	-0.1556
0.58	-0.151	0.5	-0.1565
0.58	-0.151	0.51	-0.1571
0.59	-0.151	0.51	-0.1576
0.59	-0.151	0.52	-0.1579
0.6	-0.151	0.52	-0.1582
0.61	-0.1508	0.53	-0.1586
0.61	-0.1508	0.54	-0.1589
0.62	-0.151	0.54	-0.1592
0.62	-0.151	0.55	-0.1592
0.63	-0.1508	0.55	-0.1594
0.63	-0.151	0.56	-0.1597
0.64	-0.1508	0.56	-0.1597
0.64	-0.1508	0.57	-0.16
0.65	-0.151	0.57	-0.1602
0.66	-0.151	0.58	-0.1603
0.66	-0.1508	0.59	-0.1605
0.67	-0.1508	0.59	-0.1607
0.67	-0.1508	0.6	-0.1608
0.68	-0.1508	0.6	-0.161
0.68	-0.1508	0.61	-0.1611
0.69	-0.1508	0.61	-0.1613
0.69	-0.1508	0.62	-0.1615
0.7	-0.1508	0.62	-0.1615
0.71	-0.1508	0.63	-0.1615
0.71	-0.1506	0.64	-0.1616
0.72	-0.1506	0.64	-0.1616
0.72	-0.1506	0.65	-0.1618
0.73	-0.1506	0.65	-0.1619
0.73	-0.1508	0.66	-0.1623
0.74	-0.1506	0.66	-0.1626
0.74	-0.1506	0.67	-0.1629
0.75	-0.1508	0.67	-0.1632
0.76	-0.1508	0.68	-0.1639
0.76	-0.1506	0.69	-0.1644
0.77	-0.1506	0.69	-0.1645
0.77	-0.1508	0.7	-0.1647
0.78	-0.1508	0.7	-0.1648
0.78	-0.1508	0.71	-0.165
0.79	-0.1508	0.71	-0.1653
0.79	-0.151	0.72	-0.1655
0.8	-0.151	0.72	-0.1657
0.81	-0.1511	0.73	-0.166
0.81	-0.1513	0.74	-0.1661
0.82	-0.1518	0.74	-0.1658
0.82	-0.1518	0.75	-0.1657
0.83	-0.1518	0.75	-0.1655
0.83	-0.1516	0.76	-0.1655
0.84	-0.1516	0.76	-0.1655
0.84	-0.1516	0.77	-0.1657
0.85	-0.1516	0.77	-0.1658
0.86	-0.1516	0.78	-0.166
0.86	-0.1516	0.79	-0.1661
0.87	-0.1516	0.79	-0.1661
0.87	0.15	0.8	-0.1663
0.88	0.1498	0.8	-0.1665
0.88	0.1496	0.81	-0.1666
0.89	0.1498	0.81	-0.1666
0.89	0.1498	0.82	-0.1668
0.9	0.1498	0.82	-0.1668
0.91	0.1498	0.83	-0.1668
0.91	0.1498	0.84	-0.1669
0.92	0.1498	0.84	-0.1671
0.92	0.15	0.85	-0.1671
0.93	0.1498	0.85	-0.1669
0.93	0.1133	0.86	-0.1673
0.94	0.0983	0.86	-0.1674
0.94	0.0949	0.87	-0.1676
0.95	0.0931	0.87	-0.1679
0.96	0.0899	0.88	-0.1682
0.96	0.0894	0.89	-0.1682
0.97	0.0883	0.89	-0.1684
0.97	0.0881	0.9	-0.1686
0.98	0.088	0.9	-0.1687
0.98	0.0875	0.91	-0.1689
0.99	0.087	0.91	-0.169
0.99	0.0867	0.92	-0.1692
1	0.0864	0.92	-0.1692
1	0.0862	0.93	-0.1694
1.01	0.086	0.94	-0.1694
1.01	0.0857	0.94	-0.1695
1.02	0.0855	0.95	-0.1699
1.02	0.0854	0.95	-0.1699
1.03	0.0851	0.96	-0.1702
1.03	0.0852	0.96	-0.1703
1.04	0.0868	0.97	-0.1705
1.04	0.0868	0.97	-0.1707
1.05	0.0865	0.98	-0.1708
1.06	0.0865	0.99	-0.171
1.06	0.0862	0.99	-0.1711
1.07	0.0859	1	-0.1711
1.07	0.0855	1	-0.1715
1.08	0.0854	1.01	-0.1716
1.08	0.0851	1.01	-0.1718
1.09	0.0849	1.02	-0.172
1.09	0.0844	1.02	-0.1721
1.1	0.0841	1.03	-0.1723
1.11	0.0838	1.04	-0.1724
1.11	0.0836	1.04	-0.1728
1.12	0.0834	1.05	-0.1729
1.12	0.0831	1.05	-0.1731
1.13	0.083	1.06	-0.1734
1.13	0.0828	1.06	-0.1734
1.14	0.0828	1.07	-0.1737
1.14	0.0825	1.07	-0.1741
1.15	0.0823	1.08	-0.1742
1.16	0.082	1.09	-0.1745
1.16	0.0818	1.09	-0.1747
1.17	0.0817	1.1	-0.175
1.17	0.0815	1.1	-0.1753
1.18	0.0815	1.11	-0.1757
1.18	0.0812	1.11	-0.1758
1.19	0.081	1.12	-0.176
1.19	0.0809	1.12	-0.1763
1.2	0.0809	1.13	-0.1766
1.21	0.0809	1.14	-0.1768
1.21	0.0809	1.14	-0.1773
1.22	0.0807	1.15	-0.1774
1.22	0.0807	1.15	-0.1778
1.23	0.0807	1.16	-0.1781
1.23	0.0807	1.16	-0.1784
1.24	0.0807	1.17	-0.1787
1.24	0.0807	1.17	-0.1792
1.25	0.0805	1.18	-0.1795
1.26	0.0807	1.19	-0.1799
1.26	0.0807	1.19	-0.1805
1.27	0.0805	1.2	-0.181
1.27	0.0807	1.2	-0.1813
1.28	0.0807	1.21	-0.1818
1.28	0.0807	1.21	-0.1821
1.29	0.0807	1.22	-0.1826
1.29	0.0805	1.22	-0.1829
1.3	0.0807	1.23	-0.1834
1.31	0.0805	1.24	-0.1837
1.31	0.0805	1.24	-0.1839
1.32	0.0804	1.25	-0.1844
1.32	0.0802	1.25	-0.1849
1.33	0.0804	1.26	-0.1852
1.33	0.0804	1.26	-0.1857
1.34	0.0802	1.27	-0.186
1.34	0.0801	1.27	-0.1865
1.35	0.0801	1.28	-0.1868
1.36	0.0801	1.29	-0.1873
1.36	0.0801	1.29	-0.1878
1.37	0.0801	1.3	-0.1881
1.37	0.0799	1.3	-0.1884
1.38	0.0797	1.31	-0.1889
1.38	0.0797	1.31	-0.1892
1.39	0.0797	1.32	-0.1897
1.39	0.0797	1.32	-0.19
1.4	0.0791	1.33	-0.1904
1.41	0.0791	1.34	0.184
1.41	0.0789	1.34	0.1456
1.42	0.0789	1.35	0.1439
1.42	0.0789	1.35	0.143
1.43	0.0789	1.36	0.1423
1.43	0.0788	1.36	0.142
1.44	0.0788	1.37	0.1415
1.44	0.0788	1.37	0.1414
1.45	0.0786	1.38	0.1409
1.46	0.0784	1.39	0.1405
1.46	0.0783	1.39	0.1405
1.47	0.0783	1.4	0.1402
1.47	0.0781	1.4	0.1401
1.48	0.078	1.41	0.1401
1.48	0.0781	1.41	0.1397
1.49	0.078	1.42	0.1397
1.49	0.078	1.42	0.1394
1.5	0.078	1.43	0.1394
1.51	0.078	1.44	0.1391
1.51	0.0773	1.44	0.1391
1.52	0.0772	1.45	0.1389
1.52	0.0772	1.45	0.1388
1.53	0.0772	1.46	0.1386
1.53	0.0773	1.46	0.1384
1.54	0.0773	1.46	0.1384
1.54	0.0773	1.47	0.1383
1.55	0.0772	1.47	0.1381
1.56	0.0772	1.48	0.1381
1.56	0.0767	1.49	0.138
1.57	0.0784	1.49	0.138
1.57	0.0783	1.5	0.138
1.58	0.0783	1.5	0.1378
1.58	0.0781	1.51	0.1376
1.59	0.0776	1.51	0.1376
1.59	0.0772	1.52	0.1375
1.6	0.077	1.52	0.1376
1.61	0.0767	1.53	0.1375
1.61	0.0763	1.54	0.1373
1.62	0.076	1.54	0.1373
1.62	0.0757	1.55	0.1372
1.63	0.0757	1.55	0.1372
1.63	0.0757	1.56	0.1372
1.64	0.0755	1.56	0.137
1.64	0.0755	1.57	0.137
1.65	0.0754	1.57	0.1368
1.66	0.0776	1.58	0.1367
1.66	0.0775	1.59	0.1367
1.67	0.0775	1.59	0.1367
1.67	0.0775	1.6	0.1367
1.68	0.0775	1.6	0.1365
1.68	0.0773	1.61	0.1363
1.69	0.0773	1.61	0.1363
1.69	0.0773	1.62	0.1363
1.7	0.0773	1.62	0.1362
1.71	0.0773	1.63	0.1362
1.71	0.0772	1.64	0.136
1.72	0.077	1.64	0.136
1.72	0.0772	1.65	0.136
1.73	0.0768	1.65	0.1357
1.73	0.0768	1.66	0.1357
1.74	0.0768	1.66	0.1359
1.74	0.0767	1.67	0.1357
1.75	0.0767	1.67	0.1359
1.76	0.0765	1.68	0.1359
1.76	0.0765	1.69	0.1357
1.77	0.0765	1.69	0.1357
1.77	0.0765	1.7	0.1357
1.78	0.0765	1.7	0.1357
1.78	0.0765	1.71	0.1357
1.79	0.0763	1.71	0.1357
1.79	0.0763	1.72	0.1355
1.8	0.0763	1.72	0.1355
1.81	0.0762	1.73	0.1355
1.81	0.0762	1.74	0.1355
1.82	0.0762	1.74	0.1355
1.82	0.0762	1.75	0.1354
1.83	0.076	1.75	0.1354
1.83	0.076	1.76	0.1354
1.84	0.0757	1.76	0.1354
1.84	0.0757	1.77	0.1352
1.85	0.0757	1.77	0.1354
1.86	0.0755	1.78	0.1352
1.86	0.0757	1.79	0.1352
1.87	0.0757	1.79	0.1352
1.87	-0.0767	1.8	0.1352
1.88	-0.0767	1.8	0.1351
1.88	-0.0769	1.81	0.1351
1.89	-0.0769	1.81	0.1351
1.89	-0.0769	1.82	0.1349
1.9	-0.077	1.82	0.1349
1.91	-0.0772	1.83	0.1349
1.91	-0.0773	1.84	0.1347
1.92	-0.0767	1.84	0.1347
1.92	-0.0767	1.85	0.1347
1.93	-0.0767	1.85	0.1347
1.93	-0.0767	1.86	0.1347
1.94	-0.0765	1.86	0.1347
1.94	-0.076	1.87	0.1346
1.95	-0.0757	1.87	0.1347
1.96	-0.0756	1.88	0.1346
1.96	-0.0754	1.89	0.1346
1.97	-0.0754	1.89	0.1346
1.97	-0.0752	1.9	0.1344
1.98	-0.0752	1.9	0.1346
1.98	-0.0752	1.91	0.1344
1.99	-0.0754	1.91	0.1344
1.99	-0.0752	1.92	0.1346
2	-0.0751	1.92	0.1344
2	-0.0751	1.93	0.1344
2.01	-0.0749	1.94	0.1342
2.01	-0.0751	1.94	0.1344
2.02	-0.0744	1.95	0.1344
2.02	-0.0743	1.95	0.1342
2.03	-0.0744	1.96	0.1344
2.03	-0.0746	1.96	0.1342
2.04	-0.0746	1.97	0.1341
2.04	-0.0746	1.97	0.1334
2.05	-0.0748	1.98	0.1334
2.06	-0.0748	1.99	0.1334
2.06	-0.0749	1.99	0.1333
2.07	-0.0748	2	0.1334
2.07	-0.0749	2	0.1333
2.08	-0.0749	2.01	0.1334
2.08	-0.0751	2.01	0.1333
2.09	-0.0751	2.02	0.1333
2.09	-0.0751	2.02	0.1333
2.1	-0.0751	2.03	0.1333
2.11	-0.0751	2.04	0.1333
2.11	-0.0739	2.04	0.1333
2.12	-0.0741	2.05	0.1331
2.12	-0.0743	2.05	0.1331
2.13	-0.0741	2.06	0.1331
2.13	-0.0743	2.06	0.1331
2.14	-0.0743	2.07	0.1331
2.14	-0.0744	2.07	0.1331
2.15	-0.0744	2.08	0.1331
2.16	-0.0746	2.09	0.1331
2.16	-0.0749	2.09	0.133
2.17	-0.0751	2.1	0.1331
2.17	-0.076	2.1	0.133
2.18	-0.0764	2.11	0.1331
2.18	-0.0764	2.11	0.133
2.19	-0.0759	2.12	0.133
2.19	-0.0764	2.12	0.133
2.2	-0.0765	2.13	0.133
2.21	-0.0773	2.14	0.1328
2.21	-0.0775	2.14	0.133
2.22	-0.0777	2.15	0.1328
2.22	-0.0777	2.15	0.1328
2.23	-0.078	2.16	0.1328
2.23	-0.0781	2.16	0.1328
2.24	-0.0781	2.17	0.1328
2.24	-0.0783	2.17	0.1326
2.25	-0.079	2.18	0.1326
2.26	-0.0793	2.19	0.1326
2.26	-0.0796	2.19	0.1328
2.27	-0.0799	2.2	0.1328
2.27	-0.0802	2.2	0.1326
2.28	-0.0806	2.21	0.1326
2.28	-0.0809	2.21	0.1326
2.29	-0.0814	2.22	0.1326
2.29	-0.0817	2.22	0.1326
2.3	-0.0823	2.23	0.1326
2.31	-0.0838	2.24	0.1325
2.31	-0.0857	2.24	0.1326
2.32	-0.0927	2.25	0.1326
2.32	-0.1007	2.25	0.1325
2.33	-0.1058	2.26	0.1325
2.33	-0.1077	2.26	0.1325
2.34	-0.1096	2.27	0.1326
2.34	-0.1106	2.27	0.1325
2.35	-0.1114	2.28	0.1325
2.36	-0.112	2.29	0.1325
2.36	-0.1127	2.29	0.1323
2.37	-0.1132	2.3	0.1323
2.37	-0.1137	2.3	0.1323
2.38	-0.1141	2.31	0.1323
2.38	-0.1185	2.31	0.1323
2.39	-0.1179	2.32	0.1323
2.39	-0.1185	2.32	0.1322
2.4	-0.119	2.33	0.1323
2.41	-0.1193	2.34	-0.1322
2.41	-0.12	2.34	-0.1335
2.42	-0.1208	2.35	-0.1343
2.42	-0.1245	2.35	-0.1353
2.43	-0.1285	2.36	-0.1363
2.43	-0.1321	2.36	-0.1372
2.44	-0.1361	2.37	-0.1384
2.44	-0.1367	2.37	-0.1393
2.45	-0.1377	2.38	-0.1401
2.46	-0.1387	2.39	-0.1408
2.46	-0.14	2.39	-0.1413
2.47	-0.1406	2.4	-0.1418
2.47	-0.1413	2.4	-0.1422
2.48	-0.1427	2.41	-0.1426
2.48	-0.1438	2.41	-0.1431
2.49	-0.1458	2.42	-0.1437
2.49	-0.1482	2.42	-0.144
2.5	-0.1531	2.43	-0.1447
2.51	-0.1547	2.44	-0.1452
2.51	-0.1545	2.44	-0.146
2.52	-0.1545	2.45	-0.1463
2.52	-0.1545	2.45	-0.1464
2.53	-0.1545	2.46	-0.1466
2.53	-0.1545	2.46	-0.1469
2.54	-0.1545	2.46	-0.1473
2.54	-0.1545	2.47	-0.1476
2.55	-0.1545	2.47	-0.1477
2.56	-0.1545	2.48	-0.1481
2.56	-0.1545	2.49	-0.1481
2.57	-0.1545	2.49	-0.1481
2.57	-0.1545	2.5	-0.1482
2.58	-0.1545	2.5	-0.1484
2.58	-0.1543	2.51	-0.1485
2.59	-0.1545	2.51	-0.1487
2.59	-0.1545	2.52	-0.149
2.6	-0.1545	2.52	-0.1493
2.61	-0.1545	2.53	-0.1495
2.61	-0.1545	2.54	-0.1497
2.62	-0.1545	2.54	-0.15
2.62	-0.1547	2.55	-0.1502
2.63	-0.1547	2.55	-0.1503
2.63	-0.1547	2.56	-0.1505
2.64	-0.1547	2.56	-0.1508
2.64	-0.1548	2.57	-0.151
2.65	-0.1548	2.57	-0.1513
2.66	-0.155	2.58	-0.1514
2.66	-0.1551	2.59	-0.1518
2.67	-0.1551	2.59	-0.1519
2.67	-0.1553	2.6	-0.1521
2.68	-0.1555	2.6	-0.1523
2.68	-0.1555	2.61	-0.1526
2.69	-0.1558	2.61	-0.1531
2.69	-0.1558	2.62	-0.1534
2.7	-0.1558	2.62	-0.1537
2.71	-0.156	2.63	-0.154
2.71	-0.156	2.64	-0.1542
2.72	-0.1561	2.64	-0.1545
2.72	-0.1561	2.65	-0.1547
2.73	-0.1563	2.65	-0.1545
2.73	-0.1564	2.66	-0.1547
2.74	-0.1566	2.66	-0.1547
2.74	-0.1568	2.67	-0.1547
2.75	-0.1568	2.67	-0.1548
2.76	-0.1571	2.68	-0.1552
2.76	-0.1574	2.69	-0.155
2.77	-0.1576	2.69	-0.1553
2.77	-0.1579	2.7	-0.1556
2.78	-0.1581	2.7	-0.156
2.78	-0.1587	2.71	-0.1565
2.79	-0.159	2.71	-0.1569
2.79	-0.1593	2.72	-0.1573
2.8	-0.16	2.72	-0.1576
2.81	-0.1606	2.73	-0.1582
2.81	-0.1614	2.74	-0.1587
2.82	-0.1623	2.74	-0.1592
2.82	-0.1629	2.75	-0.1597
2.83	-0.1642	2.75	-0.16
2.83	-0.1653	2.76	-0.1605
2.84	-0.1661	2.76	-0.1608
2.84	-0.1666	2.77	-0.161
2.85	-0.1673	2.77	-0.1613
2.86	-0.1681	2.78	-0.1616
2.86	-0.1689	2.79	-0.1618
2.87	-0.1694	2.79	-0.1619
2.87	0.168	2.8	-0.1623
2.88	0.1677	2.8	-0.1624
2.88	0.1671	2.81	-0.1628
2.89	0.1671	2.81	-0.1631
2.89	0.1669	2.82	-0.1634
2.9	0.1672	2.82	-0.1637
2.91	0.1676	2.83	-0.164
2.91	0.1679	2.84	-0.1645
2.92	0.168	2.84	-0.1652
2.92	0.1682	2.85	-0.166
2.93	0.1329	2.85	-0.1674
2.93	0.1178	2.86	-0.1684
2.94	0.107	2.86	-0.1703
2.94	0.1043	2.87	-0.1711
2.95	0.1025	2.87	-0.1723
2.96	0.1015	2.88	-0.1728
2.96	0.101	2.89	-0.1731
2.97	0.1004	2.89	-0.1732
2.97	0.0985	2.9	-0.1734
2.98	0.0978	2.9	-0.1737
2.98	0.0977	2.91	-0.1739
2.99	0.0972	2.91	-0.1741
2.99	0.0973	2.92	-0.1742
3	0.0968	2.92	-0.1744
3	0.0967	2.93	-0.1747
3.01	0.0964	2.94	-0.1749
3.01	0.0962	2.94	-0.1752
3.02	0.096	2.95	-0.1753
3.02	0.096	2.95	-0.1755
3.03	0.096	2.96	-0.1757
3.03	0.0957	2.96	-0.176
3.04	0.0957	2.97	-0.1763
3.04	0.0957	2.97	-0.1766
3.05	0.0957	2.98	-0.1768
3.06	0.0956	2.99	-0.177
3.06	0.0957	2.99	-0.1773
3.07	0.0959	3	-0.1776
3.07	0.0959	3	-0.1778
3.08	0.096	3.01	-0.1781
3.08	0.0964	3.01	-0.1783
3.09	0.0965	3.02	-0.1784
3.09	0.0967	3.02	-0.1786
3.1	0.0964	3.03	-0.1789
3.11	0.0964	3.04	-0.1792
3.11	0.0959	3.04	-0.1795
3.12	0.0957	3.05	-0.1797
3.12	0.0956	3.05	-0.18
3.13	0.0957	3.06	-0.1802
3.13	0.0956	3.06	-0.1803
3.14	0.0956	3.07	-0.1805
3.14	0.0956	3.07	-0.1808
3.15	0.0954	3.08	-0.1808
3.16	0.0952	3.09	-0.1813
3.16	0.0948	3.09	-0.1813
3.17	0.0944	3.1	-0.1816
3.17	0.0943	3.1	-0.1818
3.18	0.0943	3.11	-0.182
3.18	0.0943	3.11	-0.1823
3.19	0.0943	3.12	-0.1824
3.19	0.0943	3.12	-0.1828
3.2	0.0943	3.13	-0.1829
3.21	0.0943	3.14	-0.1831
3.21	0.0941	3.14	-0.1834
3.22	0.0943	3.15	-0.1834
3.22	0.0943	3.15	-0.1837
3.23	0.0943	3.16	-0.1839
3.23	0.0944	3.16	-0.1842
3.24	0.0944	3.17	-0.1844
3.24	0.0946	3.17	-0.1847
3.25	0.0948	3.18	-0.185
3.26	0.0949	3.19	-0.1852
3.26	0.0949	3.19	-0.1854
3.27	0.0952	3.2	-0.1857
3.27	0.0954	3.2	-0.186
3.28	0.0957	3.21	-0.1863
3.28	0.0959	3.21	-0.1863
3.29	0.0962	3.22	-0.1863
3.29	0.0965	3.22	-0.1866
3.3	0.0968	3.23	-0.187
3.31	0.097	3.24	-0.1873
3.31	0.097	3.24	-0.1875
3.32	0.0972	3.25	-0.1879
3.32	0.0973	3.25	-0.1881
3.33	0.0975	3.26	-0.1883
3.33	0.0975	3.26	-0.1884
3.34	0.0977	3.27	-0.1887
3.34	0.098	3.27	-0.1889
3.35	0.0981	3.28	-0.1891
3.36	0.0983	3.29	-0.1894
3.36	0.0985	3.29	-0.1894
3.37	0.0988	3.3	-0.1896
3.37	0.0991	3.3	-0.1897
3.38	0.0993	3.31	-0.1897
3.38	0.0996	3.31	-0.1899
3.39	0.1015	3.32	-0.19
3.39	0.1019	3.32	-0.1902
3.4	0.1023	3.33	-0.1902
3.41	0.1027	3.34	0.1888
3.41	0.1031	3.34	0.1417
3.42	0.1041	3.35	0.1402
3.42	0.1051	3.35	0.1397
3.43	0.1057	3.36	0.1394
3.43	0.1067	3.36	0.1393
3.44	0.1075	3.37	0.1391
3.44	0.1083	3.37	0.1388
3.45	0.1203	3.38	0.1386
3.46	1.1843	3.39	0.1384
3.46	-0.5053	3.39	0.1383
3.47	-1.2279	3.4	0.1381
3.47	1.2793	3.4	0.1378
3.48	1.2793	3.41	0.1378
3.48	0	3.41	0.1376
3.49	-2.2244	3.42	0.1375
3.49	2.9182	3.42	0.1375
3.5	2.9182	3.43	0.1373
3.51	-1.5714	3.44	0.1372
3.51	-1.5714	3.44	0.1372
3.52	2.7241	3.45	0.137
3.52	2.7241	3.45	0.137
3.53	-0.7904	3.46	0.1368
3.53	-2.2273	3.46	0.1368
3.54	2.9934	3.46	0.1367
3.54	2.9934	3.47	0.1368
3.55	-1.0827	3.47	0.1367
		3.48	0.1367
		3.49	0.1365
		3.49	0.1365
		3.5	0.1365
		3.5	0.1363
		3.51	0.1363
		3.51	0.1363
		3.52	0.1362
		3.52	0.136
		3.53	0.136
		3.54	0.1359
		3.54	0.1359
		3.55	0.1359
		3.55	0.1359
		3.56	0.1359
		3.56	0.1357
		3.57	0.1357
		3.57	0.1357
		3.58	0.1357
		3.59	0.1357
		3.59	0.1355
		3.6	0.1355
		3.6	0.1352
		3.61	0.1354
		3.61	0.1352
		3.62	0.1352
		3.62	0.1352
		3.63	0.1351
		3.64	0.1352
		3.64	0.1351
		3.65	0.1351
		3.65	0.1351
		3.66	0.1347
		3.66	0.1347
		3.67	0.1349
		3.67	0.1347
		3.68	0.1347
		3.69	0.1347
		3.69	0.1347
		3.7	0.1347
		3.7	0.1347
		3.71	0.1347
		3.71	0.1346
		3.72	0.1346
		3.72	0.1347
		3.73	0.1346
		3.74	0.1344
		3.74	0.1344
		3.75	0.1346
		3.75	0.1344
		3.76	0.1344
		3.76	0.1344
		3.77	0.1344
		3.77	0.1344
		3.78	0.1344
		3.79	0.1342
		3.79	0.1342
		3.8	0.1342
		3.8	0.1342
		3.81	0.1342
		3.81	0.1342
		3.82	0.1342
		3.82	0.1341
		3.83	0.1341
		3.84	0.1341
		3.84	0.1341
		3.85	0.1341
		3.85	0.1341
		3.86	0.1341
		3.86	0.1341
		3.87	0.1341
		3.87	0.1341
		3.88	0.1339
		3.89	0.1341
		3.89	0.1339
		3.9	0.1339
		3.9	0.1339
		3.91	0.1339
		3.91	0.1338
		3.92	0.1339
		3.92	0.1339
		3.93	0.1339
		3.94	0.1339
		3.94	0.1339
		3.95	0.1339
		3.95	0.1339
		3.96	0.1339
		3.96	0.1339
		3.97	0.1339
		3.97	0.1338
		3.98	0.1338
		3.99	0.1338
		3.99	0.1338
		4	0.1339
		4	0.1339
		4.01	0.1338
		4.01	0.1338
		4.02	0.1338
		4.02	0.1338
		4.03	0.1338
		4.04	0.1338
		4.04	0.1338
		4.05	0.1338
		4.05	0.1336
		4.06	0.1336
		4.06	0.1336
		4.07	0.1336
		4.07	0.1336
		4.08	0.1334
		4.09	0.1336
		4.09	0.1334
		4.1	0.1334
		4.1	0.1334
		4.11	0.1336
		4.11	0.1336
		4.12	0.1334
		4.12	0.1334
		4.13	0.1334
		4.14	0.1334
		4.14	0.1336
		4.15	0.1334
		4.15	0.1334
		4.16	0.1333
		4.16	0.1333
		4.17	0.1334
		4.17	0.1333
		4.18	0.1334
		4.19	0.1334
		4.19	0.1334
		4.2	0.1334
		4.2	0.1334
		4.21	0.1334
		4.21	0.1334
		4.22	0.1331
		4.22	0.1333
		4.23	0.1333
		4.24	0.1333
		4.24	0.1333
		4.25	0.1333
		4.25	0.1334
		4.26	0.1333
		4.26	0.1333
		4.27	0.1333
		4.27	0.1333
		4.28	0.1333
		4.29	0.1333
		4.29	0.1333
		4.3	0.1333
		4.3	0.1333
		4.31	0.1333
		4.31	0.1331
		4.32	0.1331
		4.32	0.1333
		4.33	0.1331
		4.34	-0.133
		4.34	-0.1337
		4.35	-0.1342
		4.35	-0.1347
		4.36	-0.1353
		4.36	-0.1358
		4.37	-0.1364
		4.37	-0.1369
		4.38	-0.1377
		4.39	-0.1384
		4.39	-0.1392
		4.4	-0.1398
		4.4	-0.1405
		4.41	-0.1408
		4.41	-0.1411
		4.42	-0.1416
		4.42	-0.1418
		4.43	-0.1422
		4.44	-0.1427
		4.44	-0.1429
		4.45	-0.1432
		4.45	-0.1437
		4.46	-0.1439
		4.46	-0.144
		4.46	-0.1445
		4.47	-0.1448
		4.47	-0.145
		4.48	-0.1453
		4.49	-0.1456
		4.49	-0.146
		4.5	-0.1461
		4.5	-0.1463
		4.51	-0.1464
		4.51	-0.1464
		4.52	-0.1466
		4.52	-0.1468
		4.53	-0.1471
		4.54	-0.1471
		4.54	-0.1473
		4.55	-0.1474
		4.55	-0.1476
		4.56	-0.1476
		4.56	-0.1481
		4.57	-0.1482
		4.57	-0.1484
		4.58	-0.1487
		4.59	-0.1489
		4.59	-0.149
		4.6	-0.1493
		4.6	-0.1493
		4.61	-0.1495
		4.61	-0.1497
		4.62	-0.1498
		4.62	-0.1498
		4.63	-0.1502
		4.64	-0.1502
		4.64	-0.1505
		4.65	-0.1506
		4.65	-0.1508
		4.66	-0.151
		4.66	-0.151
		4.67	-0.1511
		4.67	-0.1513
		4.68	-0.1514
		4.69	-0.1514
		4.69	-0.1516
		4.7	-0.1519
		4.7	-0.1523
		4.71	-0.1524
		4.71	-0.1526
		4.72	-0.1527
		4.72	-0.1529
		4.73	-0.1531
		4.74	-0.1532
		4.74	-0.1534
		4.75	-0.1534
		4.75	-0.1535
		4.76	-0.1534
		4.76	-0.1535
		4.77	-0.1534
		4.77	-0.1535
		4.78	-0.1535
		4.79	-0.1535
		4.79	-0.1537
		4.8	-0.1537
		4.8	-0.154
		4.81	-0.1539
		4.81	-0.154
		4.82	-0.154
		4.82	-0.1542
		4.83	-0.1542
		4.84	-0.1544
		4.84	-0.1545
		4.85	-0.1545
		4.85	-0.1547
		4.86	-0.1548
		4.86	-0.155
		4.87	-0.1552
		4.87	-0.1553
		4.88	-0.1556
		4.89	-0.1561
		4.89	-0.1565
		4.9	-0.1566
		4.9	-0.1569
		4.91	-0.1576
		4.91	-0.1576
		4.92	-0.1579
		4.92	-0.1582
		4.93	-0.1586
		4.94	-0.1587
		4.94	-0.1589
		4.95	-0.1594
		4.95	-0.1595
		4.96	-0.1598
		4.96	-0.1602
		4.97	-0.1603
		4.97	-0.1605
		4.98	-0.1607
		4.99	-0.1608
		4.99	-0.161
		5	-0.1611
		5	-0.1613
		5.01	-0.1621
		5.01	-0.1628
		5.02	-0.1629
		5.02	-0.1632
		5.03	-0.1634
		5.04	-0.1637
		5.04	-0.1639
		5.05	-0.1642
		5.05	-0.1647
		5.06	-0.1648
		5.06	-0.1653
		5.07	-0.166
		5.07	-0.1663
		5.08	-0.1663
		5.09	-0.1666
		5.09	-0.1668
		5.1	-0.1671
		5.1	-0.1671
		5.11	-0.1674
		5.11	-0.1678
		5.12	-0.1681
		5.12	-0.1684
		5.13	-0.1684
		5.14	-0.1687
		5.14	-0.1692
		5.15	-0.1697
		5.15	-0.1705
		5.16	-0.1716
		5.16	-0.1736
		5.17	-0.1747
		5.17	-0.1758
		5.18	-0.1771
		5.19	-0.1781
		5.19	-0.1786
		5.2	-0.1794
		5.2	-0.18
		5.21	-0.1805
		5.21	-0.181
		5.22	-0.1813
		5.22	-0.1818
		5.23	-0.1823
		5.24	-0.1845
		5.24	-0.1863
		5.25	-0.187
		5.25	-0.1873
		5.26	-0.1875
		5.26	-0.1878
		5.27	-0.1878
		5.27	-0.1878
		5.28	-0.1878
		5.29	-0.1876
		5.29	-0.1878
		5.3	-0.1878
		5.3	-0.1878
		5.31	-0.1878
		5.31	-0.1879
		5.32	-0.1879
		5.32	-0.1878
		5.33	-0.1878
		5.34	0.1783
		5.34	0.1435
		5.35	0.1418
		5.35	0.1407
		5.36	0.1401
		5.36	0.1396
		5.37	0.1393
		5.37	0.1389
		5.38	0.1388
		5.39	0.1383
		5.39	0.1378
		5.4	0.1378
		5.4	0.1376
		5.41	0.1376
		5.41	0.1373
		5.42	0.1373
		5.42	0.137
		5.43	0.137
		5.44	0.137
		5.44	0.1367
		5.45	0.1367
		5.45	0.1365
		5.46	0.1365
		5.46	0.1363
		5.46	0.1363
		5.47	0.1362
		5.47	0.1362
		5.48	0.1362
		5.49	0.136
		5.49	0.136
		5.5	0.136
		5.5	0.1359
		5.51	0.1357
		5.51	0.1355
		5.52	0.1355
		5.52	0.1354
		5.53	0.1354
		5.54	0.1354
		5.54	0.1352
		5.55	0.1354
		5.55	0.1352
		5.56	0.1351
		5.56	0.1351
		5.57	0.1351
		5.57	0.1349
		5.58	0.1349
		5.59	0.1349
		5.59	0.1347
		5.6	0.1347
		5.6	0.1346
		5.61	0.1346
		5.61	0.1344
		5.62	0.1344
		5.62	0.1344
		5.63	0.1342
		5.64	0.1342
		5.64	0.1342
		5.65	0.1342
		5.65	0.1339
		5.66	0.1339
		5.66	0.1339
		5.67	0.1339
		5.67	0.1339
		5.68	0.1339
		5.69	0.1339
		5.69	0.1341
		5.7	0.1339
		5.7	0.1339
		5.71	0.1339
		5.71	0.1339
		5.72	0.1339
		5.72	0.1339
		5.73	0.1338
		5.74	0.1338
		5.74	0.1338
		5.75	0.1338
		5.75	0.1338
		5.76	0.1336
		5.76	0.1338
		5.77	0.1338
		5.77	0.1336
		5.78	0.1336
		5.79	0.1336
		5.79	0.1336
		5.8	0.1336
		5.8	0.1336
		5.81	0.1336
		5.81	0.1336
		5.82	0.1334
		5.82	0.1334
		5.83	0.1334
		5.84	0.1334
		5.84	0.1333
		5.85	0.1334
		5.85	0.1333
		5.86	0.1334
		5.86	0.1333
		5.87	0.1333
		5.87	0.1333
		5.88	0.1333
		5.89	0.1331
		5.89	0.1333
		5.9	0.1331
		5.9	0.1333
		5.91	0.1333
		5.91	0.1333
		5.92	0.1331
		5.92	0.1331
		5.93	0.1331
		5.94	0.1331
		5.94	0.133
		5.95	0.1331
		5.95	0.1331
		5.96	0.133
		5.96	0.133
		5.97	0.133
		5.97	0.133
		5.98	0.1331
		5.99	0.1331
		5.99	0.133
		6	0.133
		6	0.133
		6.01	0.133
		6.01	0.133
		6.02	0.133
		6.02	0.133
		6.03	0.133
		6.04	0.1328
		6.04	0.133
		6.05	0.1328
		6.05	0.1328
		6.06	0.1328
		6.06	0.133
		6.07	0.1328
		6.07	0.1328
		6.08	0.1328
		6.09	0.133
		6.09	0.1328
		6.1	0.1328
		6.1	0.1328
		6.11	0.1328
		6.11	0.1328
		6.12	0.1326
		6.12	0.1328
		6.13	0.1326
		6.14	0.1328
		6.14	0.1326
		6.15	0.1328
		6.15	0.1326
		6.16	0.1326
		6.16	0.1325
		6.17	0.1326
		6.17	0.1326
		6.18	0.1326
		6.19	0.1326
		6.19	0.1325
		6.2	0.1326
		6.2	0.1326
		6.21	0.1326
		6.21	0.1325
		6.22	0.1325
		6.22	0.1325
		6.23	0.1326
		6.24	0.1325
		6.24	0.1325
		6.25	0.1325
		6.25	0.1325
		6.26	0.1323
		6.26	0.1323
		6.27	0.1323
		6.27	0.1325
		6.28	0.1323
		6.29	0.1325
		6.29	0.1323
		6.3	0.1323
		6.3	0.1325
		6.31	0.1323
		6.31	0.1323
		6.32	0.1323
		6.32	0.1323
		6.33	0.1325
		6.34	-0.1324
		6.34	-0.1329
		6.35	-0.1334
		6.35	-0.1339
		6.36	-0.1345
		6.36	-0.135
		6.37	-0.1356
		6.37	-0.1361
		6.38	-0.1368
		6.39	-0.1374
		6.39	-0.138
		6.4	-0.1387
		6.4	-0.1395
		6.41	-0.1401
		6.41	-0.141
		6.42	-0.1421
		6.42	-0.1434
		6.43	-0.144
		6.44	-0.1447
		6.44	-0.1455
		6.45	-0.1464
		6.45	-0.1476
		6.46	-0.1479
		6.46	-0.1487
		6.46	-0.1493
		6.47	-0.1505
		6.47	-0.1511
		6.48	-0.1518
		6.49	-0.1519
		6.49	-0.1521
		6.5	-0.1523
		6.5	-0.1526
		6.51	-0.1529
		6.51	-0.1532
		6.52	-0.1537
		6.52	-0.1542
		6.53	-0.1545
		6.54	-0.155
		6.54	-0.1556
		6.55	-0.1563
		6.55	-0.1568
		6.56	-0.1573
		6.56	-0.1574
		6.57	-0.1576
		6.57	-0.1579
		6.58	-0.1582
		6.59	-0.1587
		6.59	-0.159
		6.6	-0.1594
		6.6	-0.16
		6.61	-0.1603
		6.61	-0.1608
		6.62	-0.1613
		6.62	-0.1615
		6.63	-0.1618
		6.64	-0.1621
		6.64	-0.1623
		6.65	-0.1623
		6.65	-0.1626
		6.66	-0.1628
		6.66	-0.1631
		6.67	-0.1632
		6.67	-0.1634
		6.68	-0.1637
		6.69	-0.164
		6.69	-0.1644
		6.7	-0.1645
		6.7	-0.1648
		6.71	-0.165
		6.71	-0.1652
		6.72	-0.1653
		6.72	-0.1655
		6.73	-0.1657
		6.74	-0.166
		6.74	-0.1663
		6.75	-0.1665
		6.75	-0.1668
		6.76	-0.1671
		6.76	-0.1674
		6.77	-0.1679
		6.77	-0.1686
		6.78	-0.169
		6.79	-0.1697
		6.79	-0.1702
		6.8	-0.1703
		6.8	-0.1707
		6.81	-0.1708
		6.81	-0.1711
		6.82	-0.1713
		6.82	-0.1716
		6.83	-0.1718
		6.84	-0.1723
		6.84	-0.1724
		6.85	-0.1724
		6.85	-0.1729
		6.86	-0.1732
		6.86	-0.1741
		6.87	-0.1753
		6.87	-0.1762
		6.88	-0.1771
		6.89	-0.1781
		6.89	-0.1787
		6.9	-0.1799
		6.9	-0.1823
		6.91	-0.1823
		6.91	-0.1823
		6.92	-0.1826
		6.92	-0.1826
		6.93	-0.1826
		6.94	-0.1826
		6.94	-0.1829
		6.95	-0.1833
		6.95	-0.1833
		6.96	-0.1836
		6.96	-0.1839
		6.97	-0.1844
		6.97	-0.1845
		6.98	-0.1854
		6.99	-0.1865
		6.99	-0.186
		7	-0.186
		7	-0.1858
		7.01	-0.186
		7.01	-0.186
		7.02	-0.1857
		7.02	-0.1855
		7.03	-0.1852
		7.04	-0.1852
		7.04	-0.1868
		7.05	-0.1862
		7.05	-0.1857
		7.06	-0.1857
		7.06	-0.1857
		7.07	-0.1857
		7.07	-0.1854
		7.08	-0.1844
		7.09	-0.1842
		7.09	-0.1839
		7.1	-0.1839
		7.1	-0.1837
		7.11	-0.1837
		7.11	-0.1834
		7.12	-0.1834
		7.12	-0.1833
		7.13	-0.1833
		7.14	-0.1829
		7.14	-0.1828
		7.15	-0.1828
		7.15	-0.1826
		7.16	-0.1826
		7.16	-0.1826
		7.17	-0.1824
		7.17	-0.1824
		7.18	-0.1823
		7.19	-0.1821
		7.19	-0.1821
		7.2	-0.1821
		7.2	-0.182
		7.21	-0.1818
		7.21	-0.1818
		7.22	-0.182
		7.22	-0.1818
		7.23	-0.1818
		7.24	-0.1818
		7.24	-0.1816
		7.25	-0.1816
		7.25	-0.1815
		7.26	-0.1815
		7.26	-0.1813
		7.27	-0.1815
		7.27	-0.1815
		7.28	-0.1815
		7.29	-0.1815
		7.29	-0.1815
		7.3	-0.1818
		7.3	-0.182
		7.31	-0.1818
		7.31	-0.1818
		7.32	-0.182
		7.32	-0.1823
		7.33	-0.1821
		7.34	0.1716
		7.34	0.1418
		7.35	0.1393
		7.35	0.1383
		7.36	0.1378
		7.36	0.1373
		7.37	0.137
		7.37	0.1368
		7.38	0.1365
		7.39	0.1363
		7.39	0.136
		7.4	0.1359
		7.4	0.1357
		7.41	0.1355
		7.41	0.1354
		7.42	0.1352
		7.42	0.1352
		7.43	0.1351
		7.44	0.1349
		7.44	0.1347
		7.45	0.1347
		7.45	0.1346
		7.46	0.1346
		7.46	0.1344
		7.46	0.1344
		7.47	0.1342
		7.47	0.1342
		7.48	0.1341
		7.49	0.1341
		7.49	0.1339
		7.5	0.1338
		7.5	0.1338
		7.51	0.1338
		7.51	0.1336
		7.52	0.1336
		7.52	0.1334
		7.53	0.1334
		7.54	0.1334
		7.54	0.1333
		7.55	0.1333
		7.55	0.1331
		7.56	0.1331
		7.56	0.1331
		7.57	0.133
		7.57	0.1331
		7.58	0.133
		7.59	0.133
		7.59	0.1328
		7.6	0.1326
		7.6	0.1326
		7.61	0.1326
		7.61	0.1326
		7.62	0.1326
		7.62	0.1326
		7.63	0.1323
		7.64	0.1323
		7.64	0.1323
		7.65	0.1323
		7.65	0.1322
		7.66	0.1322
		7.66	0.1322
		7.67	0.1323
		7.67	0.1322
		7.68	0.1322
		7.69	0.1322
		7.69	0.1309
		7.7	0.1307
		7.7	0.1307
		7.71	0.1309
		7.71	0.1309
		7.72	0.1307
		7.72	0.1307
		7.73	0.1307
		7.74	0.1307
		7.74	0.1307
		7.75	0.1307
		7.75	0.1307
		7.76	0.1307
		7.76	0.1309
		7.77	0.1307
		7.77	0.1307
		7.78	0.1307
		7.79	0.1307
		7.79	0.1309
		7.8	0.1307
		7.8	0.1307
		7.81	0.1305
		7.81	0.1305
		7.82	0.1305
		7.82	0.1305
		7.83	0.1307
		7.84	0.1305
		7.84	0.1307
		7.85	0.1307
		7.85	0.1305
		7.86	0.1307
		7.86	0.1307
		7.87	0.1305
		7.87	0.1305
		7.88	0.1305
		7.89	0.1305
		7.89	0.1305
		7.9	0.1305
		7.9	0.1305
		7.91	0.1304
		7.91	0.1304
		7.92	0.1305
		7.92	0.1304
		7.93	0.1304
		7.94	0.1304
		7.94	0.1304
		7.95	0.1304
		7.95	0.1304
		7.96	0.1304
		7.96	0.1304
		7.97	0.1304
		7.97	0.1302
		7.98	0.1304
		7.99	0.1304
		7.99	0.1304
		8	0.1302
		8	0.1302
		8.01	0.1304
		8.01	0.1302
		8.02	0.1304
		8.02	0.1304
		8.03	0.1302
		8.04	0.1302
		8.04	0.1302
		8.05	0.1302
		8.05	0.1302
		8.06	0.1302
		8.06	0.1302
		8.07	0.1301
		8.07	0.1302
		8.08	0.1302
		8.09	0.1301
		8.09	0.1301
		8.1	0.1302
		8.1	0.1302
		8.11	0.1301
		8.11	0.1301
		8.12	0.1302
		8.12	0.1301
		8.13	0.1301
		8.14	0.1301
		8.14	0.1301
		8.15	0.1301
		8.15	0.1301
		8.16	0.1301
		8.16	0.1301
		8.17	0.1301
		8.17	0.1301
		8.18	0.1301
		8.19	0.1301
		8.19	0.1301
		8.2	0.1301
		8.2	0.1299
		8.21	0.1299
		8.21	0.1301
		8.22	0.1301
		8.22	0.1301
		8.23	0.1301
		8.24	0.1299
		8.24	0.1299
		8.25	0.1299
		8.25	0.1301
		8.26	0.1299
		8.26	0.1299
		8.27	0.1297
		8.27	0.1297
		8.28	0.1299
		8.29	0.1299
		8.29	0.1299
		8.3	0.1299
		8.3	0.1297
		8.31	0.1297
		8.31	0.1297
		8.32	0.1299
		8.32	0.1297
		8.33	0.1299
		8.34	-0.1298
		8.34	-0.1303
		8.35	-0.1305
		8.35	-0.1309
		8.36	-0.1311
		8.36	-0.1316
		8.37	-0.1319
		8.37	-0.1324
		8.38	-0.1327
		8.39	-0.1329
		8.39	-0.1332
		8.4	-0.1335
		8.4	-0.1339
		8.41	-0.134
		8.41	-0.1343
		8.42	-0.1347
		8.42	-0.135
		8.43	-0.1353
		8.44	-0.1356
		8.44	-0.1358
		8.45	-0.1361
		8.45	-0.1364
		8.46	-0.1366
		8.46	-0.1368
		8.46	-0.1371
		8.47	-0.1372
		8.47	-0.1376
		8.48	-0.1377
		8.49	-0.138
		8.49	-0.1382
		8.5	-0.1387
		8.5	-0.1389
		8.51	-0.1392
		8.51	-0.1397
		8.52	-0.1403
		8.52	-0.1405
		8.53	-0.1405
		8.54	-0.1408
		8.54	-0.141
		8.55	-0.141
		8.55	-0.1411
		8.56	-0.1413
		8.56	-0.1413
		8.57	-0.1414
		8.57	-0.1416
		8.58	-0.1418
		8.59	-0.1419
		8.59	-0.1421
		8.6	-0.1421
		8.6	-0.1422
		8.61	-0.1422
		8.61	-0.1424
		8.62	-0.1426
		8.62	-0.1426
		8.63	-0.1427
		8.64	-0.1429
		8.64	-0.1429
		8.65	-0.1431
		8.65	-0.1431
		8.66	-0.1432
		8.66	-0.1432
		8.67	-0.1434
		8.67	-0.1435
		8.68	-0.1435
		8.69	-0.1437
		8.69	-0.1439
		8.7	-0.144
		8.7	-0.144
		8.71	-0.144
		8.71	-0.1442
		8.72	-0.1442
		8.72	-0.1442
		8.73	-0.1443
		8.74	-0.1445
		8.74	-0.1445
		8.75	-0.1447
		8.75	-0.1447
		8.76	-0.1448
		8.76	-0.145
		8.77	-0.1452
		8.77	-0.1452
		8.78	-0.145
		8.79	-0.1453
		8.79	-0.1453
		8.8	-0.1455
		8.8	-0.1456
		8.81	-0.1458
		8.81	-0.146
		8.82	-0.1461
		8.82	-0.1463
		8.83	-0.1463
		8.84	-0.1463
		8.84	-0.1463
		8.85	-0.1464
		8.85	-0.1466
		8.86	-0.1466
		8.86	-0.1466
		8.87	-0.1466
		8.87	-0.1468
		8.88	-0.1468
		8.89	-0.1468
		8.89	-0.1468
		8.9	-0.1469
		8.9	-0.1468
		8.91	-0.1469
		8.91	-0.1469
		8.92	-0.1471
		8.92	-0.1469
		8.93	-0.1469
		8.94	-0.1471
		8.94	-0.1471
		8.95	-0.1473
		8.95	-0.1474
		8.96	-0.1473
		8.96	-0.1474
		8.97	-0.1474
		8.97	-0.1474
		8.98	-0.1476
		8.99	-0.1476
		8.99	-0.1476
		9	-0.1476
		9	-0.1476
		9.01	-0.1476
		9.01	-0.1477
		9.02	-0.1477
		9.02	-0.1477
		9.03	-0.1479
		9.04	-0.1481
		9.04	-0.1484
		9.05	-0.1485
		9.05	-0.1485
		9.06	-0.1485
		9.06	-0.1487
		9.07	-0.1489
		9.07	-0.1489
		9.08	-0.1489
		9.09	-0.149
		9.09	-0.1492
		9.1	-0.1492
		9.1	-0.1492
		9.11	-0.1493
		9.11	-0.1495
		9.12	-0.1495
		9.12	-0.1497
		9.13	-0.1498
		9.14	-0.15
		9.14	-0.15
		9.15	-0.1502
		9.15	-0.1503
		9.16	-0.1505
		9.16	-0.1506
		9.17	-0.1508
		9.17	-0.151
		9.18	-0.1513
		9.19	-0.1514
		9.19	-0.1516
		9.2	-0.1521
		9.2	-0.1526
		9.21	-0.1534
		9.21	-0.1539
		9.22	-0.1547
		9.22	-0.1558
		9.23	-0.1563
		9.24	-0.1568
		9.24	-0.1574
		9.25	-0.1579
		9.25	-0.1581
		9.26	-0.1581
		9.26	-0.1582
		9.27	-0.1582
		9.27	-0.1584
		9.28	-0.1582
		9.29	-0.1582
		9.29	-0.1584
		9.3	-0.1584
		9.3	-0.1586
		9.31	-0.1587
		9.31	-0.1587
		9.32	-0.1589
		9.32	-0.1589
		9.33	-0.159
		9.34	0.158
		9.34	0.1399
		9.35	0.1386
		9.35	0.1378
		9.36	0.1375
		9.36	0.137
		9.37	0.1367
		9.37	0.1363
		9.38	0.136
		9.39	0.1354
		9.39	0.1351
		9.4	0.1349
		9.4	0.1344
		9.41	0.1341
		9.41	0.1338
		9.42	0.1336
		9.42	0.1333
		9.43	0.1333
		9.44	0.133
		9.44	0.133
		9.45	0.1328
		9.45	0.1326
		9.46	0.1325
		9.46	0.1325
		9.46	0.1323
		9.47	0.1323
		9.47	0.1323
		9.48	0.1323
		9.49	0.1323
		9.49	0.1322
		9.5	0.132
		9.5	0.132
		9.51	0.132
		9.51	0.1318
		9.52	0.1318
		9.52	0.1318
		9.53	0.1317
		9.54	0.1317
		9.54	0.1317
		9.55	0.1317
		9.55	0.1315
		9.56	0.1315
		9.56	0.1315
		9.57	0.1315
		9.57	0.1313
		9.58	0.1315
		9.59	0.1313
		9.59	0.1313
		9.6	0.1312
		9.6	0.1312
		9.61	0.131
		9.61	0.131
		9.62	0.131
		9.62	0.131
		9.63	0.1309
		9.64	0.131
		9.64	0.1309
		9.65	0.131
		9.65	0.1309
		9.66	0.1309
		9.66	0.1309
		9.67	0.1309
		9.67	0.1309
		9.68	0.1307
		9.69	0.1307
		9.69	0.1309
		9.7	0.1307
		9.7	0.1307
		9.71	0.1307
		9.71	0.1307
		9.72	0.1307
		9.72	0.1305
		9.73	0.1305
		9.74	0.1305
		9.74	0.1305
		9.75	0.1305
		9.75	0.1305
		9.76	0.1305
		9.76	0.1305
		9.77	0.1304
		9.77	0.1304
		9.78	0.1304
		9.79	0.1304
		9.79	0.1304
		9.8	0.1304
		9.8	0.1304
		9.81	0.1304
		9.81	0.1302
		9.82	0.1302
		9.82	0.1302
		9.83	0.1302
		9.84	0.1302
		9.84	0.1302
		9.85	0.1302
		9.85	0.1302
		9.86	0.1302
		9.86	0.1302
		9.87	0.1302
		9.87	0.1302
		9.88	0.1302
		9.89	0.1302
		9.89	0.1302
		9.9	0.1302
		9.9	0.1301
		9.91	0.1302
		9.91	0.1302
		9.92	0.1302
		9.92	0.1302
		9.93	0.1302
		9.94	0.1301
		9.94	0.1301
		9.95	0.1301
		9.95	0.1301
		9.96	0.1301
		9.96	0.1301
		9.97	0.1301
		9.97	0.1299
		9.98	0.1301
		9.99	0.1301
		9.99	0.1299
		10	0.1301
		10	0.1299
		10.01	0.1299
		10.01	0.1299
		10.02	0.1299
		10.02	0.1299
		10.03	0.1297
		10.04	0.1299
		10.04	0.1297
		10.05	0.1299
		10.05	0.1297
		10.06	0.1299
		10.06	0.1297
		10.07	0.1297
		10.07	0.1297
		10.08	0.1297
		10.09	0.1297
		10.09	0.1297
		10.1	0.1297
		10.1	0.1297
		10.11	0.1297
		10.11	0.1297
		10.12	0.1297
		10.12	0.1296
		10.13	0.1297
		10.14	0.1297
		10.14	0.1296
		10.15	0.1296
		10.15	0.1297
		10.16	0.1297
		10.16	0.1296
		10.17	0.1297
		10.17	0.1297
		10.18	0.1296
		10.19	0.1297
		10.19	0.1296
		10.2	0.1296
		10.2	0.1296
		10.21	0.1296
		10.21	0.1296
		10.22	0.1296
		10.22	0.1296
		10.23	0.1296
		10.24	0.1296
		10.24	0.1296
		10.25	0.1296
		10.25	0.1296
		10.26	0.1296
		10.26	0.1296
		10.27	0.1294
		10.27	0.1294
		10.28	0.1294
		10.29	0.1296
		10.29	0.1296
		10.3	0.1294
		10.3	0.1294
		10.31	0.1294
		10.31	0.1294
		10.32	0.1292
		10.32	0.1292
		10.33	0.1292
		10.34	-0.1292
		10.34	-0.13
		10.35	-0.1303
		10.35	-0.1306
		10.36	-0.1309
		10.36	-0.1311
		10.37	-0.1313
		10.37	-0.1316
		10.38	-0.1319
		10.39	-0.1319
		10.39	-0.1321
		10.4	-0.1324
		10.4	-0.1326
		10.41	-0.1329
		10.41	-0.1329
		10.42	-0.133
		10.42	-0.1332
		10.43	-0.1334
		10.44	-0.1335
		10.44	-0.1337
		10.45	-0.1337
		10.45	-0.1339
		10.46	-0.1342
		10.46	-0.1343
		10.46	-0.1345
		10.47	-0.1348
		10.47	-0.135
		10.48	-0.1351
		10.49	-0.1353
		10.49	-0.1355
		10.5	-0.1358
		10.5	-0.1361
		10.51	-0.1361
		10.51	-0.1366
		10.52	-0.1368
		10.52	-0.1369
		10.53	-0.1371
		10.54	-0.1372
		10.54	-0.1374
		10.55	-0.1374
		10.55	-0.1376
		10.56	-0.1379
		10.56	-0.1379
		10.57	-0.138
		10.57	-0.1384
		10.58	-0.1385
		10.59	-0.1389
		10.59	-0.139
		10.6	-0.1393
		10.6	-0.1398
		10.61	-0.1401
		10.61	-0.1403
		10.62	-0.1403
		10.62	-0.1405
		10.63	-0.1405
		10.64	-0.1408
		10.64	-0.141
		10.65	-0.1411
		10.65	-0.1413
		10.66	-0.1413
		10.66	-0.1414
		10.67	-0.1416
		10.67	-0.1418
		10.68	-0.1419
		10.69	-0.1419
		10.69	-0.1421
		10.7	-0.1422
		10.7	-0.1424
		10.71	-0.1424
		10.71	-0.1426
		10.72	-0.1427
		10.72	-0.1427
		10.73	-0.1429
		10.74	-0.1429
		10.74	-0.1429
		10.75	-0.1431
		10.75	-0.1431
		10.76	-0.1432
		10.76	-0.1434
		10.77	-0.1435
		10.77	-0.1437
		10.78	-0.1439
		10.79	-0.1439
		10.79	-0.1439
		10.8	-0.144
		10.8	-0.1442
		10.81	-0.1443
		10.81	-0.1443
		10.82	-0.1445
		10.82	-0.1447
		10.83	-0.1445
		10.84	-0.1448
		10.84	-0.145
		10.85	-0.1452
		10.85	-0.1455
		10.86	-0.1456
		10.86	-0.146
		10.87	-0.1461
		10.87	-0.1466
		10.88	-0.1468
		10.89	-0.1471
		10.89	-0.1474
		10.9	-0.1476
		10.9	-0.1479
		10.91	-0.1481
		10.91	-0.1482
		10.92	-0.1485
		10.92	-0.1487
		10.93	-0.1489
		10.94	-0.149
		10.94	-0.1493
		10.95	-0.1498
		10.95	-0.1502
		10.96	-0.1505
		10.96	-0.1505
		10.97	-0.1506
[truncated: 11,466 more rows]

## Sheet: Fig. 2b
LCE		WSE
1	83.3367	1	81.7146
2	92.5551	2	93.7273
3	95.5711	3	96.3529
4	91.3496	4	95.2926
5	93.2105	5	95.4511
6	93.8902	6	95.5698
7	94.312	7	96.0499
8	94.6926	8	96.4722
9	94.9129	9	96.6307
10	95.9319	10	96.7904
11	96.0521	11	96.4291
12	96.2465	12	96.9251
13	95.9671	13	97.2048
14	95.8317	14	97.5489
15	95.6313	15	96.8303
16	95.8317	16	97.4291
17	95.6836	17	97.1497
18	95.241	18	97.4083
19	96.1647	19	97.2295
20	96.0241	20	97.2295
21	95.2209	21	98.5669
22	94.7252	22	97.8483
23	95.7114	23	97.0699
24	92.7455	24	96.0296
25	92.7856	25	96.4444
26	94.1884	26	96.988
27	94.3888	27	96.8052
28	95.9719	28	97.34
29	94.9679	29	96.78
30	94.0044	30	97.36
31	97.4148	31	96.8293
32	96.7535	32	96.8713
33	96.4729	33	96.2139
34	95.7515	34	96.7148
35	95.2705	35	97.9025
36	96.6733	36	97.12
37	93.4469	37	96.8641
38	91.1623	38	97.08
39	100	39	97.34
40	100	40	97.7417
41	99.8998	41	97.18
42	100	42	98.8206
43	100	43	99.38
44	100	44	97.42
45	100	45	97.0898
46	100	46	96.8703
47	96.7134	47	98.3673
48	100	48	96.2914
49	100	49	99.2056
50	100	50	97.3009
51	100	51	96.6696
52	19.8597	52	97.6
53	100	53	98.0404
54	100	54	97.4
55	100	55	96.72
56	27.5351	56	96.12
57	74.3086	57	96.8
58	100	58	96.5
59	41.9239	59	95.9
		60	97.8404
		61	96.12
		62	98.02
		63	96.6811
		64	98.7426
		65	97.3265
		66	98.7446
		67	98.2038
		68	98.4671
		69	100.244
		70	97.5888
		71	97.8483
		72	97.4691
		73	98.7246
		74	100.06
		75	100
		76	99.98
		77	97.5205
		78	96.6607
		79	98.6011
		80	98.2703
		81	97.5349
		82	95.0299
		83	95.6088
		84	98.2555
		85	96.3872
		86	97.84
		87	99.3214
		88	98.6896
		89	96.4014
		90	100.02
		91	99.98
		92	98.0228
		93	99.1011
		94	96.9848
		95	100
		96	100.02
		97	99.8802
		98	99.98
		99	99.98
		100	99.96
		101	97.8613
		102	97.4809
		103	97.3205
		104	97.66
		105	97.62
		106	98.78
		107	97.88
		108	97.54
		109	97.009
		110	97.3484
		111	97.2444
		112	95.3683
		113	97.6409
		114	96.4863
		115	98.2036
		116	97.4112
		117	100
		118	96.2475
		119	97.2854
		120	95.3094
		121	97.7445
		122	98.7472
		123	97.3805
		124	100
		125	100
		126	97.12
		127	97.2612
		128	97.3891
		129	97.0858
		130	96.3673
		131	100
		132	100
		133	100
		134	99.9401
		135	99.96
		136	100.02
		137	100.02
		138	100.04
		139	100
		140	100
		141	100
		142	100
		143	100
		144	100
		145	100
		146	100
		147	100
		148	99.98
		149	99.8204
		150	100.06
		151	100.02
		152	99.96
		153	100.04
		154	100
		155	100.04
		156	100.02
		157	100.14
		158	100
		159	100
		160	100.04
		161	100.04
		162	99.8802
		163	100.04
		164	100.02
		165	100.02
		166	100.02
		167	100.02
		168	100
		169	99.8602
		170	100
		171	99.4612
		172	97.86
		173	98.76
		174	98.08
		175	98.46
		176	98.62
		177	98.68
		178	98.88
		179	100
		180	100
		181	98.7007
		182	98.4699
		183	99.9601
		184	99.0016
		185	97.88
		186	98.92
		187	98.04
		188	98.1
		189	98.1
		190	97.2
		191	97.22
		192	97.44
		193	97.22
		194	97.2503
		195	97.0641
		196	97.72
		197	97.22
		198	98.34
		199	99.9
		200	100
		201	100
		202	100
		203	100
		204	100
		205	100
		206	100.06
		207	99.98
		208	100
		209	100
		210	100
		211	100
		212	100
		213	100
		214	100
		215	99.98
		216	100
		217	100
		218	100.08
		219	99.98
		220	100
		221	100
		222	100
		223	100
		224	100
		225	99.98
		226	100
		227	100
		228	100
		229	100
		230	100.08
		231	100.02
		232	100.04
		233	100.04
		234	100.02
		235	100.02
		236	100
		237	100
		238	100
		239	100
		240	100
		241	100
		242	99.8405
		243	100
		244	100
		245	100
		246	100
		247	100
		248	99.98
		249	100
		250	100
		251	99.98
		252	100
		253	99.98
		254	100
		255	100.04
		256	100.1
		257	100.02
		258	99.98
		259	99.9401
		260	99.9001
		261	100
		262	100
		263	100
		264	100
		265	100.06
		266	100.14
		267	100.08
		268	99.96
		269	100.02
		270	99.98
		271	99.98
		272	99.98
		273	100
		274	100
		275	100
		276	100
		277	100
		278	99.9201
		279	99.9401
		280	99.98
		281	99.96
		282	100
		283	100.02
		284	99.96
		285	99.8802
		286	99.98
		287	100
		288	100
		289	100
		290	100
		291	100
		292	99.94
		293	100.02
		294	100
		295	100
		296	100.04
		297	99.9401
		298	99.98
		299	100
		300	100

## Sheet: Fig. 2e
LCE		WSE
10.3	0.000697814	9.8	1.29024
10.32	0.000963647	9.82066	1.29266
10.34	0.000365521	9.84132	1.28862
10.36	0.0012	9.86199	1.28643
10.38	0.000598126	9.88265	1.28931
10.4	0.00103	9.90332	1.29093
10.42	0.000996876	9.92398	1.29058
10.44	0.000564897	9.94465	1.29312
10.46	0.000697814	9.96531	1.29012
10.48	0.00156	9.98598	1.29024
10.5	6.64584e-05	10.0066	1.29024
10.52	0.00116	10.0273	1.28805
10.54	0.00186	10.048	1.2967
10.56	0	10.0686	1.29035
10.58	3.32292e-05	10.0893	1.28966
10.6	0.000764272	10.11	1.29416
10.62	0.000265834	10.1306	1.28551
10.64	0.000664584	10.1513	1.29255
10.66	0.000132917	10.172	1.29116
10.68	0.000232605	10.1926	1.2937
10.7	0.000631355	10.2133	1.29185
10.72	0.00199	10.234	1.29405
10.74	0.0011	10.2546	1.29335
10.76	0.00113	10.2753	1.29439
10.78	0.000498438	10.2959	1.29347
10.8	0.0013	10.3166	1.29335
10.82	0.000897189	10.3373	1.29105
10.84	0.000465209	10.3579	1.29128
10.86	0.000465209	10.3786	1.29139
10.88	0.000897189	10.3993	1.29474
10.9	0.000498438	10.4199	1.28735
10.92	0.00133	10.4406	1.28828
10.94	0.00083073	10.4613	1.29705
10.96	0.00123	10.4819	1.29405
10.98	0.000930418	10.5026	1.28793
11	0.000731043	10.5233	1.30201
11.02	0.000930418	10.5439	1.29358
11.04	0.000731043	10.5646	1.29081
11.06	0.000764272	10.5852	1.29335
11.08	9.96876e-05	10.6059	1.29532
11.1	0.000897189	10.6266	1.29497
11.12	0.00116	10.6472	1.2907
11.14	0.000797501	10.6679	1.29162
11.16	0.000764272	10.6886	1.29451
11.18	0.00103	10.7092	1.2952
11.2	0.00043198	10.7299	1.28978
11.22	0.000299063	10.7506	1.29566
11.24	0.000166146	10.7712	1.28828
11.26	0.00103	10.7919	1.2907
11.28	0.000664584	10.8125	1.30051
11.3	0.000332292	10.8332	1.29947
11.32	0.000797501	10.8539	1.29197
11.34	0	10.8745	1.2952
11.36	0.00113	10.8952	1.29635
11.38	0.0015	10.9159	1.29843
11.4	0.000465209	10.9365	1.29762
11.42	9.96876e-05	10.9572	1.29278
11.44	0.0012	10.9779	1.29832
11.46	0.00043198	10.9985	1.29843
11.48	0.000564897	11.0192	1.30132
11.5	0.000498438	11.0399	1.29266
11.52	0	11.0605	1.29716
11.54	0.000232605	11.0812	1.29255
11.56	0.000232605	11.1019	1.29566
11.58	0.00043198	11.1225	1.29105
11.6	0.000531667	11.1432	1.29462
11.62	0.000797501	11.1639	1.29566
11.64	0.000764272	11.1845	1.29601
11.66	0.00163	11.2052	1.29001
11.68	9.96876e-05	11.2258	1.29751
11.7	0.00126	11.2465	1.29278
11.72	0.000697814	11.2672	1.29935
11.74	6.64584e-05	11.2878	1.29589
11.76	0.00083073	11.3085	1.30074
11.78	0.00173	11.3292	1.29705
11.8	0.000897189	11.3498	1.29658
11.82	0.000631355	11.3705	1.29635
11.84	0.00043198	11.3911	1.30282
11.86	0.00169	11.4118	1.29439
11.88	0.00173	11.4325	1.30143
11.9	0.00169	11.4532	1.30097
11.92	0.000664584	11.4738	1.30097
11.94	0.00176	11.4945	1.29993
11.96	0.000764272	11.5151	1.29705
11.98	0.00229	11.5358	1.29924
12	0.00083073	11.5565	1.29878
12.02	0.00189	11.5771	1.29612
12.04	0.00116	11.5978	1.30201
12.06	0.000963647	11.6185	1.29451
12.08	0.00133	11.6391	1.29982
12.1	0	11.6598	1.30305
12.12	0.000631355	11.6805	1.30455
12.14	0.000166146	11.7011	1.29728
12.16	0.00103	11.7218	1.29832
12.18	0.000299063	11.7424	1.30155
12.2	0.000797501	11.7631	1.29912
12.22	9.96876e-05	11.7838	1.30258
12.24	0.000465209	11.8044	1.29705
12.26	0.00163	11.8251	1.30709
12.28	0.00223	11.8458	1.29312
12.3	0.0012	11.8664	1.29947
12.32	0.000332292	11.8871	1.30385
12.34	0.00043198	11.9078	1.29543
12.36	0.00183	11.9284	1.30155
12.38	0.000232605	11.9491	1.29462
12.4	0.00106	11.9698	1.30743
12.42	0.00156	11.9904	1.29912
12.44	0.000465209	12.0111	1.30097
12.46	0.000996876	12.0318	1.29451
12.48	0.0012	12.0524	1.30293
12.5	0.0011	12.0731	1.2997
12.52	0.0011	12.0937	1.30166
12.54	0.000963647	12.1144	1.3012
12.56	0.000564897	12.1351	1.30028
12.58	0.00106	12.1557	1.30351
12.6	0.00083073	12.1764	1.30028
12.62	0.000232605	12.1971	1.29451
12.64	0.00136	12.2177	1.29958
12.66	0.000265834	12.2384	1.29358
12.68	0.00189	12.2591	1.29589
12.7	0.00146	12.2797	1.30074
12.72	0.00083073	12.3004	1.30224
12.74	0.000564897	12.321	1.28862
12.76	0.00292	12.3417	1.29843
12.78	0.000764272	12.3624	1.29612
12.8	0.000166146	12.3831	1.30489
12.82	0.000232605	12.4037	1.29889
12.84	0.000265834	12.4244	1.29635
12.86	0.00189	12.445	1.29785
12.88	0.00116	12.4657	1.30328
12.9	0.00126	12.4864	1.29739
12.92	0.0011	12.507	1.29808
12.94	0.00136	12.5277	1.30408
12.96	0.00103	12.5484	1.29739
12.98	0.00133	12.569	1.2982
13	0.000598126	12.5897	1.29647
13.02	0.000731043	12.6104	1.29855
13.04	0.00153	12.631	1.29197
13.06	0.0011	12.6517	1.29658
13.08	0.000598126	12.6723	1.30143
13.1	0.000996876	12.693	1.30478
13.12	0.000498438	12.7137	1.29935
13.14	0.000797501	12.7343	1.29532
13.16	0.000232605	12.755	1.2952
13.18	0.000465209	12.7757	1.29924
13.2	0.0012	12.7963	1.29935
13.22	0.000930418	12.817	1.30789
13.24	0	12.8377	1.29832
13.26	0.00189	12.8583	1.29358
13.28	0.0013	12.879	1.29462
13.3	0.00126	12.8997	1.30074
13.32	0.00239	12.9203	1.30028
13.34	0.00133	12.941	1.29658
13.36	0.00103	12.9617	1.29785
13.38	0.0011	12.9823	1.29866
13.4	0.000930418	13.003	1.29081
13.42	0.00213	13.0236	1.29612
13.44	0.0014	13.0443	1.29901
13.46	0.00133	13.065	1.29612
13.48	0.000166146	13.0856	1.29416
13.5	0.00103	13.1063	1.29705
13.52	0.00123	13.127	1.29924
13.54	0.00183	13.1476	1.3057
13.56	0.000299063	13.1683	1.30016
13.58	0.0016	13.189	1.30328
13.6	0.0013	13.2096	1.30108
13.62	0.000598126	13.2303	1.29358
13.64	0.0013	13.2509	1.30201
13.66	0.0016	13.2716	1.30224
13.68	0.00183	13.2923	1.30062
13.7	0.00123	13.3129	1.30143
13.72	0.000299063	13.3336	1.29935
13.74	0.00163	13.3543	1.30455
13.76	0.00156	13.3749	1.30732
13.78	0.00176	13.3956	1.31678
13.8	9.96876e-05	13.4163	1.3087
13.82	0.000897189	13.4369	1.30962
13.84	0.0012	13.4576	1.31009
13.86	0.00193	13.4783	1.31159
13.88	0.00103	13.4989	1.30985
13.9	0.000232605	13.5196	1.31066
13.92	0.000199375	13.5403	1.31562
13.94	0.00249	13.5609	1.31689
13.96	0.0012	13.5816	1.31874
13.98	0.000930418	13.6022	1.30916
14	0.000731043	13.6229	1.31932
14.02	0.00209	13.6436	1.31655
14.04	0.00156	13.6642	1.31932
14.06	0.00043198	13.6849	1.31343
14.08	0.00186	13.7056	1.31516
14.1	0.00106	13.7262	1.31459
14.12	0.00103	13.7469	1.31597
14.14	0.000598126	13.7676	1.30928
14.16	0.000598126	13.7882	1.30916
14.18	0.00153	13.8089	1.31228
14.2	0.00176	13.8295	1.31274
14.22	0.000332292	13.8502	1.30997
14.24	6.64584e-05	13.8709	1.31101
14.26	0.00246	13.8916	1.31066
14.28	0.000232605	13.9122	1.31147
14.3	0.000664584	13.9329	1.30316
14.32	0.00103	13.9535	1.30397
14.34	0.000365521	13.9742	1.29785
14.36	0.00126	13.9949	1.29693
14.38	0.00269	14.0155	1.29993
14.4	0.000697814	14.0362	1.29878
14.42	0.000398751	14.0569	1.2997
14.44	0.00086396	14.0775	1.29151
14.46	0.00126	14.0982	1.29255
14.48	0.000498438	14.1189	1.28874
14.5	0.000897189	14.1395	1.28412
14.52	0.000664584	14.1602	1.2862
14.54	0.00083073	14.1808	1.28435
14.56	0.000166146	14.2015	1.28424
14.58	0.00123	14.2222	1.2847
14.6	0.00189	14.2428	1.27962
14.62	0.000299063	14.2635	1.28608
14.64	0	14.2842	1.28539
14.66	0.00133	14.3048	1.28101
14.68	0.00176	14.3255	1.28262
14.7	0.00233	14.3462	1.28493
14.72	0.0015	14.3668	1.27974
14.74	0.000199375	14.3875	1.27443
14.76	0.000963647	14.4082	1.27512
14.78	0.000697814	14.4288	1.27835
14.8	0.000598126	14.4495	1.28181
14.82	0.00103	14.4702	1.27962
14.84	0.0015	14.4908	1.28089
14.86	0.00183	14.5115	1.27939
14.88	0.000664584	14.5321	1.27858
14.9	0.00086396	14.5528	1.27316
14.92	0.0016	14.5735	1.27581
14.94	0.000697814	14.5941	1.27443
14.96	0.000465209	14.6148	1.27558
14.98	0.0015	14.6355	1.27824
15	0.00126	14.6561	1.27097
15.02	0.000930418	14.6768	1.26981
15.04	0.000996876	14.6975	1.27558
15.06	0.000631355	14.7181	1.27547
15.08	0.00163	14.7388	1.27235
15.1	0.00043198	14.7594	1.27316
15.12	0.00116	14.7801	1.27639
15.14	0.00163	14.8008	1.27201
15.16	0.000498438	14.8214	1.27016
15.18	0.000232605	14.8421	1.27397
15.2	0.0011	14.8628	1.2712
15.22	0.000731043	14.8834	1.27304
15.24	0.000132917	14.9041	1.26981
15.26	0.0013	14.9248	1.27097
15.28	0.00136	14.9454	1.27201
15.3	0	14.9661	1.27039
15.32	0.0012	14.9868	1.26739
15.34	0.00206	15.0074	1.2712
15.36	0.000631355	15.0281	1.26785
15.38	0.00106	15.0488	1.26993
15.4	0.00133	15.0694	1.27154
15.42	0.000598126	15.0901	1.27466
15.44	0.000631355	15.1107	1.26924
15.46	0.000564897	15.1314	1.2682
15.48	0.00179	15.1521	1.27154
15.5	0.0014	15.1727	1.26958
15.52	9.96876e-05	15.1934	1.27131
15.54	0.000265834	15.2141	1.2742
15.56	0.00176	15.2347	1.27374
15.58	0.00193	15.2554	1.26935
15.6	0.0014	15.2761	1.26924
15.62	0.000897189	15.2967	1.26854
15.64	0.0011	15.3174	1.26497
15.66	0.000930418	15.3381	1.27258
15.68	0.00176	15.3587	1.26612
15.7	0.00169	15.3794	1.26508
15.72	0	15.4001	1.27097
15.74	0.000664584	15.4207	1.27281
15.76	0.00216	15.4414	1.26647
15.78	9.96876e-05	15.462	1.27062
15.8	0	15.4827	1.26681
15.82	0.000299063	15.5034	1.26843
15.84	0.00106	15.524	1.26854
15.86	0.00116	15.5447	1.26485
15.88	0.000897189	15.5654	1.263
15.9	0.000731043	15.586	1.27039
15.92	0.0016	15.6067	1.26797
15.94	0.000996876	15.6274	1.26831
15.96	0.00083073	15.648	1.27027
15.98	0.000797501	15.6687	1.26693
16	0.00236	15.6893	1.2645
16.02	0.00116	15.71	1.26508
16.04	0.00136	15.7307	1.26808
16.06	0.00156	15.7513	1.26324
16.08	0.00243	15.772	1.26693
16.1	0.00282	15.7927	1.26404
16.12	0.00196	15.8133	1.25954
16.14	0.00309	15.834	1.26243
16.16	0.00156	15.8547	1.26381
16.18	0.00289	15.8753	1.26601
16.2	0.00349	15.896	1.26081
16.22	0.00259	15.9167	1.27004
16.24	0.00296	15.9373	1.26566
16.26	0.00362	15.958	1.26889
16.28	0.00585	15.9787	1.26647
16.3	0.00774	15.9993	1.26554
16.32	0.00967	16.02	1.26843
16.34	0.00994	16.0406	1.26762
16.36	0.0122	16.0613	1.26601
16.38	0.01136	16.082	1.27166
16.4	0.00731	16.1026	1.27362
16.42	0.00535	16.1233	1.27201
16.44	0.00412	16.144	1.27362
16.46	0.00186	16.1646	1.27477
16.48	0.00163	16.1853	1.27639
16.5	0.00243	16.206	1.27074
16.52	0.00209	16.2266	1.27939
16.54	0.000764272	16.2473	1.27604
16.56	0.00249	16.2679	1.27593
16.58	0.00209	16.2886	1.28031
16.6	0.00106	16.3093	1.28562
16.62	0.00143	16.33	1.28297
16.64	0.00239	16.3506	1.27801
16.66	0.00309	16.3713	1.28366
16.68	3.32292e-05	16.3919	1.27789
16.7	0.000963647	16.4126	1.28966
16.72	0.00156	16.4333	1.28251
16.74	0.0014	16.4539	1.28516
16.76	0.0014	16.4746	1.2862
16.78	0.000764272	16.4953	1.2802
16.8	0.0013	16.5159	1.28978
16.82	0.00203	16.5366	1.28539
16.84	0.00133	16.5572	1.28216
16.86	0.00126	16.5779	1.28239
16.88	0.000332292	16.5986	1.28608
16.9	0.00106	16.6193	1.28643
16.92	0.00136	16.6399	1.28193
16.94	0.000697814	16.6606	1.28228
16.96	0.00196	16.6812	1.28043
16.98	0.00169	16.7019	1.27212
17	0.000299063	16.7226	1.27651
17.02	0.000631355	16.7432	1.2727
17.04	0.000930418	16.7639	1.27697
17.06	0.00086396	16.7846	1.2772
17.08	0.0012	16.8052	1.26647
17.1	0.000365521	16.8259	1.26635
17.12	0.000132917	16.8466	1.26139
17.14	0.00123	16.8672	1.25793
17.16	0.00173	16.8879	1.25839
17.18	0.00126	16.9086	1.25781
17.2	0.000564897	16.9292	1.2585
17.22	0.00156	16.9499	1.25943
17.24	0.000731043	16.9705	1.25689
17.26	0	16.9912	1.25447
17.28	0.0011	17.0119	1.25193
17.3	0.00133	17.0325	1.24985
17.32	3.32292e-05	17.0532	1.25181
17.34	0.000598126	17.0739	1.2502
17.36	0.00126	17.0945	1.25008
17.38	0.000332292	17.1152	1.24731
17.4	0.000996876	17.1359	1.25031
17.42	0.0012	17.1565	1.2502
17.44	0.0011	17.1772	1.2472
17.46	0.000564897	17.1978	1.25089
17.48	0.00106	17.2185	1.24789
17.5	0.000930418	17.2392	1.24881
17.52	3.32292e-05	17.2598	1.24512
17.54	0.0015	17.2805	1.25273
17.56	0.00113	17.3012	1.24939
17.58	0.000731043	17.3218	1.24743
17.6	0.00083073	17.3425	1.25331
17.62	0.000664584	17.3632	1.24558
17.64	0.000631355	17.3838	1.24812
17.66	0.000166146	17.4045	1.24512
17.68	0.00153	17.4252	1.24743
17.7	0.00086396	17.4458	1.24304
17.72	0.000199375	17.4665	1.24604
17.74	0.00106	17.4871	1.24581
17.76	0.0016	17.5078	1.24246
17.78	0.00153	17.5285	1.24697
17.8	0.000996876	17.5491	1.24616
17.82	0.000232605	17.5698	1.24235
17.84	0.00126	17.5905	1.24523
17.86	0.00136	17.6111	1.24339
17.88	0.00086396	17.6318	1.2472
17.9	0.00173	17.6525	1.24316
17.92	0	17.6731	1.23981
17.94	0.000598126	17.6938	1.24177
17.96	0.00083073	17.7145	1.245
17.98	0.00166	17.7351	1.24385
18	0.0011	17.7558	1.23785
18.02	0.00103	17.7765	1.24627
18.04	0.00116	17.7971	1.24027
18.06	0.00143	17.8178	1.24131
18.08	0.00043198	17.8385	1.24281
18.1	0.000332292	17.8591	1.2397
18.12	0.00143	17.8798	1.24408
18.14	0.00106	17.9004	1.24154
18.16	0.0015	17.9211	1.24073
18.18	0.000731043	17.9418	1.23739
18.2	0.00113	17.9624	1.23716
18.22	0.00043198	17.9831	1.23946
18.24	0.000564897	18.0038	1.24085
18.26	0.00153	18.0244	1.24246
18.28	0.00322	18.0451	1.2397
18.3	0.00213	18.0658	1.24096
18.32	0.00146	18.0864	1.24316
18.34	0.000199375	18.1071	1.23566
18.36	0.00083073	18.1277	1.24039
18.38	0.00083073	18.1484	1.24108
18.4	0.00113	18.1691	1.24143
18.42	9.96876e-05	18.1897	1.24281
18.44	0.00043198	18.2104	1.242
18.46	0.000930418	18.2311	1.23923
18.48	0.00153	18.2517	1.23946
18.5	0.0011	18.2724	1.24166
18.52	0.000132917	18.2931	1.23543
18.54	0.000166146	18.3137	1.2375
18.56	0.00223	18.3344	1.23496
18.58	0.00179	18.3551	1.24131
18.6	0.000332292	18.3757	1.23773
18.62	0.00086396	18.3964	1.23831
18.64	0.0014	18.417	1.2375
18.66	0.00203	18.4377	1.23427
18.68	0.000564897	18.4584	1.2352
18.7	0	18.479	1.2367
18.72	0.000465209	18.4997	1.23981
18.74	0.00223	18.5204	1.23404
18.76	0.00183	18.541	1.23785
18.78	0.00126	18.5617	1.23912
18.8	0.0011	18.5824	1.23577
18.82	0.0015	18.603	1.23773
18.84	0.00163	18.6237	1.23404
18.86	0.00186	18.6444	1.23416
18.88	0.00163	18.665	1.2352
18.9	0.000498438	18.6857	1.23254
18.92	0.000199375	18.7064	1.23716
18.94	0.00043198	18.727	1.23254
18.96	0.0012	18.7477	1.23462
18.98	0.00133	18.7683	1.23462
19	0.00083073	18.789	1.233
19.02	0.000996876	18.8097	1.23727
19.04	0.000398751	18.8303	1.23335
19.06	0.00216	18.851	1.23485
19.08	0.00173	18.8717	1.23116
19.1	0.000664584	18.8923	1.23635
19.12	0.000697814	18.913	1.23543
19.14	0.000531667	18.9337	1.23335
19.16	0.00113	18.9543	1.23589
19.18	0.00083073	18.975	1.23012
19.2	0.000897189	18.9957	1.23462
19.22	0.0014	19.0163	1.23416
19.24	0.00123	19.037	1.23485
19.26	0.00136	19.0576	1.2345
19.28	0.0013	19.0783	1.23473
19.3	0.000598126	19.099	1.233
19.32	0.00086396	19.1196	1.23589
19.34	0.000631355	19.1403	1.23162
19.36	0.00183	19.161	1.23023
19.38	0.000797501	19.1816	1.23577
19.4	0.00189	19.2023	1.23416
19.42	0.00163	19.223	1.23277
19.44	0.00136	19.2436	1.2285
19.46	0.0011	19.2643	1.23543
19.48	0	19.2849	1.23058
19.5	0.00126	19.3056	1.23023
19.52	0.00103	19.3263	1.23323
19.54	0.00199	19.3469	1.23335
19.56	0.00176	19.3676	1.23277
19.58	6.64584e-05	19.3883	1.22977
19.6	0.0013	19.4089	1.22873
19.62	0.0015	19.4296	1.23243
19.64	0	19.4503	1.23219
19.66	0.0011	19.4709	1.23404
19.68	0.00189	19.4916	1.23346
19.7	0.00143	19.5123	1.22908
19.72	0.000598126	19.5329	1.22931
19.74	0.000531667	19.5536	1.22827
19.76	0.0014	19.5743	1.23104
19.78	0.00163	19.5949	1.23173
19.8	0.00113	19.6156	1.22862
19.82	0.000564897	19.6363	1.23312
19.84	0.000731043	19.6569	1.22885
19.86	0.0016	19.6776	1.22769
19.88	0.00126	19.6982	1.22712
19.9	0.0016	19.7189	1.22896
19.92	0.000897189	19.7396	1.22758
19.94	0.000232605	19.7602	1.23219
19.96	0.00209	19.7809	1.23116
19.98	0.00113	19.8016	1.22977
20	0.00166	19.8222	1.23
20.02	0.00272	19.8429	1.22885
20.04	0.00216	19.8636	1.23058
20.06	0.000564897	19.8842	1.22746
20.08	0.000199375	19.9049	1.22654
20.1	0.000631355	19.9256	1.22666
20.12	0.000930418	19.9462	1.22931
20.14	0.00163	19.9669	1.22677
20.16	0.00136	19.9875	1.22977
20.18	0.000531667	20.0082	1.22758
20.2	0.00106	20.0289	1.22966
20.22	0.000631355	20.0495	1.22896
20.24	0.00179	20.0702	1.22712
20.26	0.000631355	20.0909	1.22827
20.28	0.0012	20.1115	1.22481
20.3	0.00043198	20.1322	1.22596
20.32	0.00113	20.1529	1.22804
20.34	0.00153	20.1735	1.22481
20.36	0.00106	20.1942	1.22654
20.38	0.00083073	20.2148	1.22666
20.4	0.000132917	20.2355	1.22873
20.42	0.000664584	20.2562	1.22746
20.44	0.00143	20.2768	1.22504
20.46	0.00239	20.2975	1.22492
20.48	0.00259	20.3182	1.224
20.5	0.000564897	20.3388	1.22689
20.52	0.000498438	20.3595	1.22412
20.54	0.00189	20.3802	1.22285
20.56	0.00249	20.4008	1.22885
20.58	0.00116	20.4215	1.22677
20.6	0.0012	20.4422	1.22539
20.62	0.000598126	20.4628	1.22631
20.64	0.00133	20.4835	1.22654
20.66	0.00153	20.5041	1.22446
20.68	0.00229	20.5248	1.22608
20.7	0.00113	20.5455	1.22412
20.72	0.000797501	20.5662	1.22585
20.74	0.000664584	20.5868	1.22481
20.76	0.00193	20.6075	1.22492
20.78	0.00276	20.6281	1.22562
20.8	0.000897189	20.6488	1.2225
20.82	0.000664584	20.6695	1.22516
20.84	0.00166	20.6901	1.22342
20.86	0.00123	20.7108	1.224
20.88	0.00106	20.7315	1.22366
20.9	0.000398751	20.7521	1.22273
20.92	0.00083073	20.7728	1.2255
20.94	0.00126	20.7935	1.22562
20.96	0.00213	20.8141	1.22112
20.98	0.00136	20.8348	1.22146
21	0.000631355	20.8555	1.22262
21.02	0.00203	20.8761	1.22204
21.04	0.00179	20.8968	1.22504
21.06	0.00103	20.9174	1.22492
21.08	0.0015	20.9381	1.22319
21.1	0.00043198	20.9588	1.22285
21.12	0.00173	20.9794	1.22146
21.14	0.00169	21.0001	1.22112
21.16	0.000897189	21.0208	1.22158
21.18	0.00083073	21.0414	1.22366
21.2	0.00276	21.0621	1.22285
21.22	0.00103	21.0828	1.22285
21.24	0.00136	21.1034	1.2225
21.26	0.00126	21.1241	1.22366
21.28	0.00043198	21.1447	1.221
21.3	0.0013	21.1654	1.22089
21.32	0.00186	21.1861	1.22169
21.34	0.00169	21.2067	1.22239
21.36	0.0011	21.2274	1.21962
21.38	0.00116	21.2481	1.22031
21.4	0.00196	21.2687	1.22019
21.42	0.00179	21.2894	1.22285
21.44	0.000498438	21.3101	1.22481
21.46	0.00143	21.3307	1.22112
21.48	0.00103	21.3514	1.22123
21.5	0.00206	21.3721	1.22019
21.52	0.00196	21.3927	1.22146
21.54	0.00199	21.4134	1.22516
21.56	0.00183	21.434	1.22019
21.58	0.000465209	21.4547	1.221
21.6	0.000465209	21.4754	1.22216
21.62	0.000797501	21.4961	1.21881
21.64	0.00346	21.5167	1.22435
21.66	0.00126	21.5374	1.21927
21.68	0.00193	21.558	1.221
21.7	0.000199375	21.5787	1.22019
21.72	0.00123	21.5994	1.22181
21.74	0.0011	21.62	1.22019
21.76	0.000498438	21.6407	1.22169
21.78	0.00153	21.6614	1.22019
21.8	0.00086396	21.682	1.22031
21.82	0.000265834	21.7027	1.22169
21.84	0	21.7233	1.21996
21.86	0.00113	21.744	1.21835
21.88	0.00306	21.7647	1.21927
21.9	0.00249	21.7854	1.2195
21.92	0.000930418	21.806	1.22308
21.94	6.64584e-05	21.8267	1.21892
21.96	0.000731043	21.8473	1.21881
21.98	0.00239	21.868	1.22112
22	0.00176	21.8887	1.21996
22.02	0.00246	21.9093	1.22077
22.04	0.000664584	21.93	1.22008
22.06	0.000897189	21.9507	1.21996
22.08	0.00113	21.9713	1.21858
22.1	0.00213	21.992	1.21846
22.12	0.00123	22.0127	1.22181
22.14	0.0014	22.0333	1.21604
22.16	0.0011	22.054	1.21962
22.18	0.000465209	22.0746	1.22319
22.2	0.00196	22.0953	1.22054
22.22	0.00156	22.116	1.21708
22.24	0.00086396	22.1366	1.218
22.26	0.000631355	22.1573	1.22112
22.28	0.00113	22.178	1.21777
22.3	0.00126	22.1986	1.21789
22.32	0.0012	22.2193	1.22066
22.34	0.00203	22.24	1.21892
22.36	0.0012	22.2606	1.2195
22.38	0.000265834	22.2813	1.22123
22.4	6.64584e-05	22.302	1.2195
22.42	0.000564897	22.3226	1.21673
22.44	0.00236	22.3433	1.2195
22.46	0.00199	22.3639	1.22089
22.48	0.00116	22.3846	1.21858
22.5	0.00166	22.4053	1.21985
22.52	0.000498438	22.4259	1.21812
22.54	0.0016	22.4466	1.221
22.56	0.00086396	22.4673	1.21927
22.58	0.00126	22.4879	1.21592
22.6	0.00143	22.5086	1.21858
22.62	0.00043198	22.5293	1.21789
22.64	0.000465209	22.5499	1.21685
22.66	0.0012	22.5706	1.21812
22.68	0.00209	22.5913	1.21869
22.7	0.000930418	22.6119	1.21846
22.72	0.00163	22.6326	1.21904
22.74	0.000531667	22.6532	1.21916
22.76	0.000797501	22.6739	1.21858
22.78	0.000897189	22.6946	1.22042
22.8	0.00173	22.7152	1.22077
22.82	0.00166	22.7359	1.2195
22.84	0.00213	22.7566	1.21708
22.86	0.00136	22.7772	1.21858
22.88	0.00203	22.7979	1.21546
22.9	0.00123	22.8186	1.21812
22.92	0.00259	22.8392	1.21881
22.94	0.000797501	22.8599	1.21662
22.96	0.000598126	22.8806	1.21616
22.98	0.000232605	22.9012	1.21592
23	0.00163	22.9219	1.21927
23.02	0.00183	22.9426	1.21662
23.04	0.000897189	22.9632	1.2165
23.06	0.000398751	22.9839	1.21477
23.08	6.64584e-05	23.0045	1.21766
23.1	0.00143	23.0252	1.21904
23.12	0.00143	23.0459	1.21892
23.14	0.00269	23.0665	1.22042
23.16	0.000564897	23.0872	1.21639
23.18	0.000664584	23.1079	1.21581
23.2	0.000631355	23.1285	1.21973
23.22	0.00113	23.1492	1.21489
23.24	0.000631355	23.1699	1.21627
23.26	0.00126	23.1905	1.21673
23.28	0.00086396	23.2112	1.21777
23.3	0.00083073	23.2319	1.21385
23.32	0.000797501	23.2525	1.21812
23.34	0.00156	23.2732	1.21869
23.36	0.000731043	23.2938	1.21685
23.38	0.000697814	23.3145	1.21846
23.4	0.000531667	23.3352	1.2165
23.42	0.000731043	23.3558	1.22054
23.44	0.000996876	23.3765	1.21708
23.46	0.0013	23.3972	1.21719
23.48	0.00183	23.4178	1.21616
23.5	0.00209	23.4385	1.21685
23.52	0.00103	23.4592	1.21858
23.54	0.00156	23.4798	1.21616
23.56	0.00103	23.5005	1.21512
23.58	0.00143	23.5212	1.21627
23.6	6.64584e-05	23.5418	1.21627
23.62	0.00223	23.5625	1.21616
23.64	0.00169	23.5831	1.21673
23.66	0.00206	23.6038	1.21592
23.68	0.00126	23.6245	1.21685
23.7	0.000697814	23.6451	1.21477
23.72	3.32292e-05	23.6658	1.21696
23.74	0.00143	23.6865	1.21639
23.76	0.000697814	23.7071	1.21604
23.78	0.0016	23.7278	1.21592
23.8	0	23.7485	1.21812
23.82	0	23.7691	1.21558
23.84	0	23.7898	1.218
23.86	0.0012	23.8105	1.21281
23.88	0.00196	23.8311	1.21431
23.9	0.0012	23.8518	1.21431
23.92	0.000531667	23.8725	1.21696
23.94	0.00173	23.8931	1.21835
23.96	0.000996876	23.9138	1.21385
23.98	0.000963647	23.9344	1.21604
24	0.000664584	23.9551	1.21512
24.02	3.32292e-05	23.9758	1.21535
24.04	0.000697814	23.9964	1.218
24.06	0.00203	24.0171	1.21708
24.08	0.00103	24.0378	1.21581
24.1	0.0014	24.0584	1.21685
24.12	0.00123	24.0791	1.21546
24.14	0.00086396	24.0998	1.21512
24.16	0.000232605	24.1204	1.21616
24.18	0.00163	24.1411	1.21419
24.2	0.0011	24.1618	1.21558
24.22	0.00123	24.1824	1.21419
24.24	0.0013	24.2031	1.21512
24.26	0.00113	24.2237	1.21789
24.28	0.000332292	24.2444	1.21858
24.3	0.000797501	24.2651	1.21858
24.32	0.00236	24.2857	1.21685
24.34	0.00196	24.3064	1.21639
24.36	0.00116	24.3271	1.21754
24.38	0.000897189	24.3477	1.21639
24.4	0.00186	24.3684	1.21719
24.42	0.0016	24.3891	1.21708
24.44	0.00342	24.4097	1.21673
24.46	0.00269	24.4304	1.21846
24.48	0.00223	24.4511	1.21454
24.5	0.00422	24.4717	1.21431
24.52	0.00621	24.4924	1.21673
24.54	0.00871	24.513	1.21327
24.56	0.00758	24.5337	1.21569
24.58	0.00801	24.5544	1.21835
24.6	0.00631	24.575	1.21258
24.62	0.00399	24.5957	1.21535
24.64	0.00402	24.6164	1.21581
24.66	0.00319	24.637	1.21904
24.68	0.00173	24.6577	1.21627
24.7	0.000731043	24.6784	1.21604
24.72	0.000332292	24.699	1.21696
24.74	0.00209	24.7197	1.21581
24.76	0.00133	24.7404	1.21546
24.78	0.00179	24.761	1.21419
24.8	0.00163	24.7817	1.21616
24.82	0.0013	24.8024	1.21604
24.84	0.000299063	24.823	1.21546
24.86	0.00156	24.8437	1.21592
24.88	0.0013	24.8643	1.21662
24.9	0.00103	24.885	1.21616
24.92	0.00116	24.9057	1.215
24.94	0.000996876	24.9263	1.2165
24.96	0.000531667	24.947	1.21754
24.98	0.0013	24.9677	1.21581
25	0.00189	24.9883	1.21939
25.02	0.000797501	25.009	1.21489
25.04	0.000564897	25.0297	1.21558
25.06	0.000232605	25.0503	1.21454
25.08	0.000930418	25.071	1.21569
25.1	0.000963647	25.0917	1.2165
25.12	0.0013	25.1123	1.21362
25.14	0.000764272	25.133	1.21754
25.16	0.00116	25.1536	1.21835
25.18	0.000166146	25.1743	1.21108
25.2	0	25.195	1.21512
25.22	0	25.2156	1.21327
25.24	0.000930418	25.2363	1.21662
25.26	0.0015	25.257	1.21558
25.28	0.000731043	25.2776	1.21639
25.3	0.000764272	25.2983	1.21558
25.32	0.000631355	25.319	1.21823
25.34	0	25.3396	1.21558
25.36	0.00179	25.3603	1.21385
25.38	0.00123	25.3809	1.21835
25.4	0.00123	25.4016	1.21558
25.42	0.000598126	25.4223	1.21546
25.44	0.000897189	25.4429	1.218
25.46	0.00086396	25.4636	1.21269
25.48	0.0014	25.4843	1.21719
25.5	0.00103	25.5049	1.21742
25.52	0.000897189	25.5256	1.21315
25.54	0.000564897	25.5463	1.21223
25.56	0.00143	25.5669	1.21904
25.58	0.00133	25.5876	1.21639
25.6	0.00136	25.6083	1.21269
25.62	0.000797501	25.6289	1.21396
25.64	0.00043198	25.6496	1.21523
25.66	0.0011	25.6702	1.21373
25.68	0.000232605	25.6909	1.21454
25.7	0.00206	25.7116	1.21235
25.72	0.00143	25.7323	1.21673
25.74	0.00123	25.7529	1.21512
25.76	0.000897189	25.7736	1.21477
25.78	0.000531667	25.7942	1.21708
25.8	0.00043198	25.8149	1.21523
25.82	0	25.8356	1.21846
25.84	0.00133	25.8562	1.21315
25.86	0	25.8769	1.21431
25.88	0.00133	25.8976	1.21546
25.9	0	25.9182	1.21442
25.92	0.0013	25.9389	1.212
25.94	0.000166146	25.9596	1.21465
25.96	0.0015	25.9802	1.21373
25.98	0.000764272	26.0009	1.21465
26	0.00163	26.0216	1.21419
26.02	0.000365521	26.0422	1.21489
26.04	0.00143	26.0629	1.21315
26.06	0	26.0835	1.21258
26.08	0.000398751	26.1042	1.21685
26.1	0.000465209	26.1249	1.21789
26.12	0.00196	26.1455	1.21408
26.14	0.000564897	26.1662	1.21454
26.16	0.0012	26.1869	1.21442
26.18	9.96876e-05	26.2075	1.21996
26.2	0.000930418	26.2282	1.21673
26.22	0.0011	26.2489	1.21546
26.24	0.000930418	26.2695	1.21477
26.26	0.0014	26.2902	1.21419
26.28	0.00209	26.3108	1.21627
26.3	0.000897189	26.3315	1.21246
26.32	0.00156	26.3522	1.2135
26.34	0.000564897	26.3728	1.2165
26.36	0.00106	26.3935	1.21385
26.38	0.000930418	26.4142	1.21465
26.4	0.00106	26.4348	1.21512
26.42	0.000398751	26.4555	1.21385
26.44	0.000299063	26.4762	1.21419
26.46	0.00103	26.4968	1.21512
26.48	0.000564897	26.5175	1.21004
26.5	0.0015	26.5382	1.21442
26.52	0.00123	26.5588	1.22112
26.54	0.000166146	26.5795	1.21431
26.56	0.00203	26.6001	1.21385
26.58	0.000797501	26.6208	1.21662
26.6	0.00133	26.6415	1.21546
26.62	0.000764272	26.6622	1.21523
26.64	0.000731043	26.6828	1.21662
26.66	0.000398751	26.7035	1.218
26.68	0.00116	26.7241	1.21477
26.7	0.000498438	26.7448	1.21616
26.72	0.000166146	26.7655	1.21846
26.74	0.000764272	26.7861	1.21523
26.76	0.000564897	26.8068	1.21685
26.78	0.00253	26.8275	1.21708
26.8	0.000332292	26.8481	1.21639
26.82	0.00113	26.8688	1.21523
26.84	0.000598126	26.8895	1.21512
26.86	0.000365521	26.9101	1.21696
26.88	0	26.9308	1.21442
26.9	0.000531667	26.9515	1.218
26.92	0.000764272	26.9721	1.21408
26.94	0.00133	26.9928	1.21223
26.96	0.000897189	27.0134	1.21373
26.98	0.000930418	27.0341	1.21777
27	0.000598126	27.0548	1.22066
27.02	0.00126	27.0754	1.21477
27.04	0.000564897	27.0961	1.21812
27.06	0.000166146	27.1168	1.21512
27.08	0.0014	27.1374	1.21512
27.1	0.00199	27.1581	1.21662
27.12	0.00116	27.1788	1.21627
27.14	0.0012	27.1994	1.21535
27.16	0.000797501	27.2201	1.21489
27.18	9.96876e-05	27.2407	1.21639
27.2	0.000365521	27.2614	1.2135
27.22	0.000697814	27.2821	1.21327
27.24	0.000365521	27.3027	1.21477
27.26	0.00113	27.3234	1.21696
27.28	0.0013	27.3441	1.2165
27.3	0.00183	27.3647	1.21373
27.32	0.000897189	27.3854	1.21616
27.34	0.00183	27.4061	1.21662
27.36	0.00043198	27.4267	1.21742
27.38	0.00106	27.4474	1.21812
27.4	9.96876e-05	27.4681	1.21916
27.42	0.00173	27.4887	1.21465
27.44	0.0013	27.5094	1.21454
27.46	0.0016	27.53	1.21823
27.48	0.00173	27.5507	1.21639
27.5	0.00043198	27.5714	1.21696
27.52	0.000897189	27.592	1.21535
27.54	0.00156	27.6127	1.21489
27.56	0.00179	27.6334	1.21823
27.58	0.00213	27.654	1.21673
27.6	0.00183	27.6747	1.21592
27.62	0.0011	27.6954	1.21558
27.64	0.000664584	27.716	1.2135
27.66	0.00156	27.7367	1.21685
27.68	0.00289	27.7574	1.21569
27.7	0.00223	27.778	1.21442
27.72	0.00153	27.7987	1.21719
27.74	0.000598126	27.8194	1.21662
27.76	0.000731043	27.84	1.21846
27.78	0.00196	27.8607	1.21396
27.8	0.0014	27.8814	1.21281
27.82	0.00186	27.902	1.21835
27.84	0.00246	27.9227	1.21858
27.86	0.000963647	27.9433	1.21419
27.88	0.00216	27.964	1.21512
27.9	0.000265834	27.9847	1.21616
27.92	0.0015	28.0053	1.21777
27.94	0.00166	28.026	1.21604
27.96	0.000398751	28.0467	1.21569
27.98	0.00183	28.0673	1.21685
28	0.00103	28.088	1.21846
28.02	0.000731043	28.1087	1.21719
28.04	0.0014	28.1293	1.21616
28.06	0.000731043	28.15	1.21696
28.08	0.00113	28.1706	1.21673
28.1	0.00126	28.1913	1.21616
28.12	0	28.212	1.21512
28.14	0.0013	28.2326	1.21558
28.16	0.000598126	28.2533	1.21512
28.18	0.00203	28.274	1.21835
28.2	0.000132917	28.2946	1.21719
28.22	0.0014	28.3153	1.21708
28.24	0.00153	28.336	1.21742
28.26	0.000564897	28.3566	1.21592
28.28	0.00169	28.3773	1.21708
28.3	0.000930418	28.398	1.218
28.32	0.000332292	28.4186	1.21546
28.34	0.00156	28.4393	1.21592
28.36	0.000731043	28.4599	1.21639
28.38	0.00156	28.4806	1.21742
28.4	0.00116	28.5013	1.21685
28.42	0.00136	28.5219	1.2195
28.44	0.00083073	28.5426	1.21662
28.46	0.00113	28.5633	1.21766
28.48	0.00203	28.5839	1.21708
28.5	0.00136	28.6046	1.21823
28.52	0.00133	28.6253	1.21581
28.54	0.000731043	28.6459	1.2165
28.56	0.000564897	28.6666	1.21442
28.58	0.00166	28.6873	1.21719
28.6	0.0016	28.7079	1.21616
28.62	0.00199	28.7286	1.2165
28.64	0.00229	28.7492	1.21892
28.66	0.00103	28.7699	1.21431
28.68	0.00213	28.7906	1.21766
28.7	0.00136	28.8112	1.21489
28.72	0.00116	28.8319	1.21454
28.74	0.00106	28.8526	1.21396
28.76	0.000564897	28.8732	1.21442
28.78	0.00116	28.8939	1.21558
28.8	0.000531667	28.9146	1.2195
28.82	0.000598126	28.9352	1.21592
28.84	0.00163	28.9559	1.21604
28.86	0.00153	28.9766	1.21731
28.88	0.00116	28.9972	1.21627
28.9	0.00126	29.0179	1.21892
28.92	0.000498438	29.0386	1.21719
28.94	0.000265834	29.0592	1.21696
28.96	0.00123	29.0799	1.21569
28.98	0.000664584	29.1005	1.21892
29	0.000531667	29.1212	1.21523
29.02	3.32292e-05	29.1419	1.21777
29.04	0.00123	29.1625	1.21442
29.06	0.00183	29.1832	1.21742
29.08	0.00083073	29.2039	1.215
29.1	0.00166	29.2245	1.21846
29.12	0.00106	29.2452	1.21454
29.14	0.000897189	29.2659	1.21592
29.16	0.000631355	29.2865	1.21777
29.18	0.00126	29.3072	1.21604
29.2	6.64584e-05	29.3279	1.21616
29.22	0.000930418	29.3485	1.21742
29.24	0.0014	29.3692	1.21362
29.26	0.0014	29.3898	1.21812
29.28	0.00143	29.4105	1.21673
29.3	0.00113	29.4312	1.21627
29.32	0.00136	29.4518	1.21627
29.34	0.0014	29.4725	1.21627
29.36	0.0012	29.4932	1.21431
29.38	0.0012	29.5138	1.21292
29.4	0.00123	29.5345	1.21685
29.42	0.00083073	29.5552	1.21673
29.44	0.0016	29.5758	1.21442
29.46	0.00169	29.5965	1.21512
29.48	0.0014	29.6172	1.21535
29.5	0.000132917	29.6378	1.21592
29.52	0.000398751	29.6585	1.21742
29.54	0.000132917	29.6791	1.21258
29.56	0.000232605	29.6998	1.21662
29.58	0.00163	29.7205	1.21592
29.6	0.00086396	29.7411	1.21304
29.62	0.00213	29.7618	1.21535
29.64	0.000697814	29.7825	1.21465
29.66	0	29.8031	1.21362
29.68	0.0015	29.8238	1.21477
29.7	3.32292e-05	29.8445	1.21708
29.72	0.000498438	29.8651	1.21604
29.74	0.00199	29.8858	1.21292
29.76	0.000398751	29.9065	1.21431
29.78	0.000697814	29.9271	1.21742
29.8	0.000332292	29.9478	1.21546
29.82	0.000598126	29.9685	1.21512
29.84	0.000764272	29.9891	1.21546
29.86	0.000797501	30.0098	1.21754
29.88	0.000564897	30.0304	1.21881
29.9	0.00239	30.0511	1.21465
29.92	0.00163	30.0718	1.21581
29.94	0.0012	30.0924	1.21627
29.96	0.00133	30.1131	1.21535
29.98	9.96876e-05	30.1338	1.21673
30	0.00169	30.1544	1.21581
30.02	0.000465209	30.1751	1.21731
30.04	0.000897189	30.1958	1.215
30.06	0.00189	30.2164	1.21823
30.08	0.000199375	30.2371	1.21616
30.1	0.00166	30.2578	1.21604
30.12	0.000598126	30.2784	1.21408
30.14	0.00113	30.2991	1.21569
30.16	0.00123	30.3197	1.21604
30.18	0.000797501	30.3404	1.21592
30.2	0.000398751	30.3611	1.21627
30.22	0.000564897	30.3817	1.21535
30.24	0.00199	30.4024	1.21258
30.26	0.00216	30.4231	1.21696
30.28	0.000897189	30.4437	1.21616
30.3	0.00163	30.4644	1.21442
30.32	0.00083073	30.4851	1.21766
30.34	0.000797501	30.5057	1.21639
30.36	0.0013	30.5264	1.21546
30.38	0.000697814	30.547	1.21465
30.4	0.000365521	30.5677	1.21581
30.42	0.00143	30.5884	1.21512
30.44	0.000664584	30.609	1.21292
30.46	0.000764272	30.6297	1.21985
30.48	0.00086396	30.6504	1.21431
30.5	0.00103	30.671	1.21662
30.52	0.000398751	30.6917	1.21558
30.54	0.00106	30.7124	1.21604
30.56	0.0014	30.733	1.21442
30.58	0.0015	30.7537	1.2165
30.6	0.00209	30.7744	1.21719
30.62	0.00206	30.795	1.21465
30.64	0.000365521	30.8157	1.21362
30.66	0.000398751	30.8363	1.2135
30.68	0.00176	30.857	1.21627
30.7	0.000531667	30.8777	1.21616
30.72	0.0011	30.8984	1.21673
30.74	0.00113	30.919	1.21385
30.76	0.00173	30.9397	1.21535
30.78	0.000664584	30.9603	1.21696
30.8	0.0014	30.981	1.21639
30.82	0.000731043	31.0017	1.21408
30.84	0.000897189	31.0223	1.21408
30.86	0.00186	31.043	1.21685
30.88	0.000731043	31.0637	1.21708
30.9	0.000797501	31.0843	1.21662
30.92	0.000664584	31.105	1.21731
30.94	0.000465209	31.1257	1.21442
30.96	0.000365521	31.1463	1.21165
30.98	0.0016	31.167	1.21465
31	0.00186	31.1877	1.21616
31.02	0.000963647	31.2083	1.21419
31.04	0.00206	31.229	1.21708
31.06	0.000764272	31.2496	1.21292
31.08	0.0014	31.2703	1.21535
31.1	0.000764272	31.291	1.21489
31.12	0	31.3116	1.21408
31.14	0.0011	31.3323	1.21142
31.16	0.000199375	31.353	1.21177
31.18	0.00103	31.3736	1.2135
31.2	0.00173	31.3943	1.21431
31.22	0.0015	31.415	1.21477
31.24	0.0014	31.4356	1.21627
31.26	0.00126	31.4563	1.21535
31.28	0.000465209	31.4769	1.21569
31.3	0.0014	31.4976	1.21281
31.32	0.000332292	31.5183	1.21362
31.34	0.00146	31.5389	1.21546
31.36	0.00263	31.5596	1.21535
31.38	0.00183	31.5803	1.21269
31.4	0.00249	31.6009	1.21569
31.42	0.000465209	31.6216	1.21489
31.44	0.000398751	31.6423	1.21235
31.46	0.000465209	31.6629	1.21258
31.48	0.000631355	31.6836	1.21454
31.5	0.00163	31.7043	1.21315
31.52	0.00196	31.7249	1.21212
31.54	0.00106	31.7456	1.21581
31.56	0.000697814	31.7662	1.21662
31.58	0.000564897	31.7869	1.21592
31.6	0.000398751	31.8076	1.21281
31.62	0.000697814	31.8283	1.21558
31.64	0.00163	31.8489	1.21442
31.66	0.00083073	31.8696	1.215
31.68	0.00156	31.8902	1.21385
31.7	0.00156	31.9109	1.2135
31.72	0.00186	31.9316	1.21269
31.74	0.000963647	31.9522	1.21523
31.76	0.000564897	31.9729	1.2135
31.78	0.000598126	31.9936	1.21212
31.8	9.96876e-05	32.0142	1.21212
31.82	0.00203	32.0349	1.21165
31.84	0.00113	32.0555	1.21408
31.86	0.00203	32.0762	1.21119
31.88	0.00106	32.0969	1.21212
31.9	0.00133	32.1176	1.21189
31.92	0.000299063	32.1382	1.21235
31.94	0.000498438	32.1589	1.21315
31.96	0.000199375	32.1795	1.21685
31.98	0.000166146	32.2002	1.21315
32	0.00189	32.2209	1.21223
32.02	0.00133	32.2415	1.2135
32.04	0.00206	32.2622	1.21616
32.06	0.00146	32.2829	1.2135
32.08	0.000398751	32.3035	1.21327
32.1	0.000465209	32.3242	1.21454
32.12	0.000265834	32.3449	1.21454
32.14	0.00183	32.3655	1.21558
32.16	0.00163	32.3862	1.21292
32.18	0.00272	32.4068	1.21315
32.2	0.0015	32.4275	1.21408
32.22	0.000564897	32.4482	1.21477
32.24	0	32.4688	1.21235
32.26	0.0013	32.4895	1.21465
32.28	0.000365521	32.5102	1.212
32.3	0.00123	32.5308	1.21535
32.32	0.000996876	32.5515	1.21465
32.34	0.00219	32.5722	1.218
32.36	0.00269	32.5928	1.21373
32.38	0.00206	32.6135	1.21027
32.4	0.00136	32.6342	1.21246
32.42	0.00083073	32.6548	1.21454
32.44	0.00113	32.6755	1.21339
32.46	3.32292e-05	32.6962	1.21442
32.48	0.000930418	32.7168	1.21408
32.5	0.00253	32.7375	1.21477
32.52	0.00166	32.7581	1.21339
32.54	0.00086396	32.7788	1.2135
32.56	0.00209	32.7995	1.21362
32.58	0.000631355	32.8201	1.21373
32.6	0.00083073	32.8408	1.21465
32.62	0.00173	32.8615	1.21627
32.64	0.000963647	32.8821	1.21477
32.66	0.00169	32.9028	1.21465
32.68	0.00259	32.9235	1.21766
32.7	0.00259	32.9441	1.21581
32.72	0.00332	32.9648	1.21685
32.74	0.00462	32.9855	1.21258
32.76	0.00552	33.0061	1.21431
32.78	0.00761	33.0268	1.21696
32.8	0.0103	33.0474	1.21408
32.82	0.00947	33.0681	1.21246
32.84	0.01004	33.0888	1.21304
32.86	0.00558	33.1094	1.21327
32.88	0.00103	33.1301	1.21269
32.9	0.000996876	33.1508	1.2105
32.92	0.000365521	33.1714	1.21269
32.94	0.000299063	33.1921	1.21523
32.96	0.00243	33.2128	1.21465
32.98	0.00292	33.2334	1.21512
33	0.0015	33.2541	1.21523
33.02	0.00156	33.2747	1.2135
33.04	0.00176	33.2954	1.21246
33.06	0.000897189	33.3161	1.21292
33.08	0.00216	33.3368	1.21396
33.1	0.00153	33.3574	1.21131
33.12	0.0016	33.3781	1.21523
33.14	0.000664584	33.3987	1.21281
33.16	0.00143	33.4194	1.21039
33.18	0.000631355	33.4401	1.21362
33.2	0.00193	33.4607	1.21292
33.22	0.00263	33.4814	1.21142
33.24	0.000996876	33.5021	1.21304
33.26	0.0012	33.5227	1.21477
33.28	0.000531667	33.5434	1.21477
33.3	0.000398751	33.5641	1.21292
33.32	0.0016	33.5847	1.21177
33.34	0.00189	33.6054	1.2135
33.36	0.00186	33.626	1.21258
33.38	0.00203	33.6467	1.21027
33.4	0.0011	33.6674	1.2105
33.42	0.00126	33.688	1.21062
33.44	0.00106	33.7087	1.21281
33.46	3.32292e-05	33.7294	1.21142
33.48	0	33.75	1.2135
33.5	0.000265834	33.7707	1.21235
33.52	0.00123	33.7914	1.21212
33.54	0.00169	33.812	1.21108
33.56	0.0012	33.8327	1.21108
33.58	0.00166	33.8534	1.20969
33.6	0.00116	33.874	1.21085
33.62	0.000697814	33.8947	1.21165
33.64	0.000465209	33.9153	1.21131
33.66	0.000664584	33.936	1.21212
33.68	0.000963647	33.9567	1.21292
33.7	0.000897189	33.9773	1.21154
33.72	0.0015	33.998	1.21212
33.74	0.000731043	34.0187	1.21408
33.76	0.000398751	34.0393	1.21281
33.78	0.000797501	34.06	1.21189
33.8	0.000365521	34.0807	1.21269
33.82	0.000963647	34.1013	1.21281
33.84	9.96876e-05	34.122	1.2135
33.86	0.00163	34.1427	1.2105
33.88	0.00103	34.1633	1.21327
33.9	0.00106	34.184	1.21027
33.92	0.00179	34.2047	1.21592
33.94	3.32292e-05	34.2253	1.20969
33.96	0.000299063	34.246	1.21062
33.98	0.00183	34.2666	1.21131
34	0.000398751	34.2873	1.21165
34.02	0.000631355	34.308	1.20992
34.04	0.00153	34.3286	1.21212
34.06	0.0015	34.3493	1.20865
34.08	0.000365521	34.37	1.21154
34.1	0.000299063	34.3906	1.20992
34.12	0.000332292	34.4113	1.21027
34.14	0.000498438	34.432	1.21119
34.16	0.00086396	34.4526	1.21142
34.18	0.000465209	34.4733	1.2135
34.2	0.00166	34.4939	1.21431
34.22	0.00163	34.5146	1.21177
34.24	0	34.5353	1.21096
34.26	0.000498438	34.556	1.2135
34.28	0.000365521	34.5766	1.20912
34.3	3.32292e-05	34.5973	1.20715
34.32	0.000465209	34.6179	1.21004
34.34	0.000166146	34.6386	1.21212
34.36	0.000498438	34.6593	1.21304
34.38	0.00143	34.6799	1.20958
34.4	0.000697814	34.7006	1.21142
34.42	0.000996876	34.7213	1.20912
34.44	0.000731043	34.7419	1.21281
34.46	0	34.7626	1.21269
34.48	0.00113	34.7833	1.21304
34.5	0.000731043	34.8039	1.21442
34.52	0.000598126	34.8246	1.21039
34.54	0.0013	34.8453	1.21015
34.56	0.000963647	34.8659	1.20958
34.58	0.000232605	34.8866	1.21096
34.6	0.000166146	34.9072	1.21096
34.62	0.000930418	34.9279	1.20923
34.64	0	34.9486	1.21119
34.66	0.000531667	34.9692	1.21085
34.68	0	34.9899	1.2135
34.7	0.000299063	35.0106	1.21177
34.72	0.000664584	35.0312	1.21119
34.74	0.00186	35.0519	1.21223
34.76	0.000465209	35.0726	1.20865
34.78	0.00103	35.0932	1.20912
34.8	0.000332292	35.1139	1.21246
34.82	0.000598126	35.1345	1.21281
34.84	0.000996876	35.1552	1.21362
34.86	0.000531667	35.1759	1.21373
34.88	0.000731043	35.1965	1.21339
34.9	0.000498438	35.2172	1.21616
34.92	0.0011	35.2379	1.21235
34.94	0.000365521	35.2585	1.21465
34.96	0.000166146	35.2792	1.21477
34.98	0.000731043	35.2999	1.21408
35	0.000398751	35.3205	1.21327
35.02	0.00249	35.3412	1.21604
35.04	0.000299063	35.3619	1.21269
35.06	0.00123	35.3825	1.215
35.08	0.00199	35.4032	1.21465
35.1	0.000897189	35.4239	1.21396
35.12	0.00296	35.4445	1.21315
35.14	0.00432	35.4652	1.21165
35.16	0.00409	35.4858	1.21258
35.18	0.00309	35.5065	1.21454
35.2	0.00402	35.5272	1.2135
35.22	0.00508	35.5478	1.21339
35.24	0.00332	35.5685	1.21085
35.26	0.00332	35.5892	1.21189
35.28	0.00445	35.6098	1.21119
35.3	0.00272	35.6305	1.21396
35.32	0.0016	35.6512	1.21362
35.34	0.00359	35.6718	1.21269
35.36	0.00302	35.6925	1.21131
35.38	0.00213	35.7131	1.21362
35.4	0.00269	35.7338	1.21442
35.42	0.00186	35.7545	1.21454
35.44	0.00143	35.7751	1.21362
35.46	0.00306	35.7958	1.21477
35.48	0.00352	35.8165	1.21419
35.5	0.00199	35.8371	1.21477
35.52	0.00229	35.8578	1.21246
35.54	0.00359	35.8785	1.21131
35.56	0.00153	35.8991	1.2135
35.58	0.00249	35.9198	1.21385
35.6	0.00103	35.9405	1.21673
35.62	0.00356	35.9611	1.21131
35.64	0.00246	35.9818	1.21512
35.66	0.00269	36.0025	1.21512
35.68	0.00292	36.0231	1.21339
35.7	0.00206	36.0438	1.21442
35.72	0.00342	36.0645	1.21581
35.74	0.00272	36.0851	1.2135
35.76	0.00329	36.1058	1.21742
35.78	0.00136	36.1264	1.21858
35.8	0.00249	36.1471	1.22031
35.82	0.00219	36.1678	1.221
35.84	0.00319	36.1884	1.22216
35.86	0.00266	36.2091	1.2255
35.88	0.00346	36.2298	1.22966
35.9	0.00399	36.2504	1.2352
35.92	0.00356	36.2711	1.24639
35.94	0.00369	36.2918	1.25643
35.96	0.00372	36.3124	1.28008
35.98	0.00515	36.3331	1.32024
36	0.00455	36.3537	1.38728
36.02	0.00611	36.3744	1.46979
36.04	0.00751	36.3951	1.5606
36.06	0.00807	36.4157	1.6393
36.08	0.00844	36.4364	1.70369
36.1	0.01073	36.4571	1.71904
36.12	0.01193	36.4777	1.73069
36.14	0.01628	36.4984	1.69619
36.16	0.01997	36.5191	1.66227
36.18	0.02622	36.5397	1.60803
36.2	0.03107	36.5604	1.52022
36.22	0.04237	36.5811	1.46333
36.24	0.05729	36.6017	1.40252
36.26	0.07168	36.6224	1.36074
36.28	0.09427	36.6431	1.3087
36.3	0.12664	36.6637	1.28701
36.32	0.17528	36.6844	1.25654
36.34	0.25676	36.705	1.24223
36.36	0.39775	36.7257	1.23727
36.38	0.59553	36.7464	1.22816
36.4	0.82681	36.767	1.22585
36.42	0.99382	36.7877	1.22089
36.44	0.92597	36.8084	1.22077
36.46	0.60241	36.829	1.21939
36.48	0.32472	36.8497	1.2165
36.5	0.18107	36.8704	1.21835
36.52	0.13106	36.891	1.21419
36.54	0.08141	36.9117	1.21373
36.56	0.04363	36.9323	1.21454
36.58	0.02984	36.953	1.21373
36.6	0.02034	36.9737	1.21465
36.62	0.0104	36.9943	1.21362
36.64	0.01675	37.015	1.21385
36.66	0.01718	37.0357	1.21292
36.68	0.01675	37.0563	1.21281
36.7	0.01585	37.077	1.21339
36.72	0.01186	37.0977	1.21315
36.74	0.00685	37.1183	1.2135
36.76	0.00342	37.139	1.21315
36.78	0.00508	37.1597	1.21281
36.8	0.00342	37.1803	1.21269
36.82	0.00339	37.201	1.21177
36.84	0.00588	37.2216	1.21258
36.86	0.00645	37.2423	1.21362
36.88	0.00591	37.263	1.21235
36.9	0.00465	37.2837	1.21304
36.92	0.00336	37.3043	1.21258
36.94	0.00359	37.325	1.21304
36.96	0.00299	37.3456	1.21281
36.98	0.00133	37.3663	1.21258
37	0.00302	37.387	1.21315
37.02	0.00342	37.4076	1.21165
37.04	0.00226	37.4283	1.21269
37.06	0.00229	37.449	1.21096
37.08	0.00269	37.4696	1.20992
37.1	0.000498438	37.4903	1.21015
37.12	0.00223	37.511	1.21454
37.14	0.00166	37.5316	1.21339
37.16	0.00156	37.5523	1.20958
37.18	0.00239	37.5729	1.20912
37.2	0.00249	37.5936	1.21027
37.22	0.00113	37.6143	1.21223
37.24	0.00223	37.6349	1.20935
37.26	0.000664584	37.6556	1.21489
37.28	0.00226	37.6763	1.21142
37.3	0.00123	37.6969	1.21096
37.32	0.0012	37.7176	1.21119
37.34	0.0014	37.7383	1.21062
37.36	0.00173	37.7589	1.21269
37.38	0.000465209	37.7796	1.20992
37.4	0.00183	37.8003	1.21062
37.42	0.00143	37.8209	1.21062
37.44	0.0014	37.8416	1.21108
37.46	0.00206	37.8623	1.21039
37.48	0.00136	37.8829	1.21292
37.5	0.000398751	37.9036	1.21315
37.52	0.00086396	37.9242	1.21108
37.54	0.0013	37.9449	1.21131
37.56	0.000664584	37.9656	1.21292
37.58	0.000598126	37.9862	1.21189
37.6	0.000897189	38.0069	1.21027
37.62	0.000996876	38.0276	1.21085
37.64	0.000332292	38.0482	1.21258
37.66	0.00133	38.0689	1.21004
37.68	0.0016	38.0896	1.21096
37.7	0.000697814	38.1102	1.21223
37.72	0.00086396	38.1309	1.20889
37.74	0.00106	38.1516	1.21073
37.76	0	38.1722	1.21131
37.78	0.000764272	38.1929	1.21223
37.8	9.96876e-05	38.2135	1.21223
37.82	0.000963647	38.2342	1.21096
37.84	0.00246	38.2549	1.21004
37.86	0.0015	38.2755	1.21269
37.88	0.000731043	38.2962	1.21177
37.9	0.00193	38.3169	1.21189
37.92	0.00043198	38.3375	1.21212
37.94	0.000531667	38.3582	1.21154
37.96	0.00083073	38.3789	1.21177
37.98	0.00123	38.3995	1.20889
38	0.000697814	38.4202	1.20912
38.02	0	38.4408	1.21212
38.04	0.00199	38.4615	1.20969
38.06	0.0011	38.4822	1.21062
38.08	0.000166146	38.5029	1.21154
38.1	0.000764272	38.5235	1.21281
38.12	0.00126	38.5442	1.21108
38.14	0.000996876	38.5648	1.21119
38.16	0.000697814	38.5855	1.21027
38.18	0.00163	38.6062	1.21108
38.2	0.00086396	38.6268	1.21154
38.22	0.000764272	38.6475	1.20762
38.24	0.000963647	38.6682	1.20946
38.26	0.000332292	38.6888	1.212
38.28	9.96876e-05	38.7095	1.21246
38.3	0.000365521	38.7302	1.21212
38.32	0.000598126	38.7508	1.212
38.34	0.0012	38.7715	1.21119
38.36	0.000498438	38.7921	1.21165
38.38	0.0014	38.8128	1.21235
38.4	0.000398751	38.8335	1.21304
38.42	0.000598126	38.8541	1.21212
38.44	0.000132917	38.8748	1.21719
38.46	0.00133	38.8955	1.21823
38.48	0.0012	38.9161	1.21869
38.5	0.0013	38.9368	1.21823
38.52	0.000897189	38.9575	1.218
38.54	0.00176	38.9781	1.22227
38.56	0.000631355	38.9988	1.22377
38.58	0.000132917	39.0195	1.23554
38.6	0.000631355	39.0401	1.25181
38.62	0.00156	39.0608	1.28551
38.64	0.000166146	39.0814	1.32878
38.66	0.000664584	39.1021	1.37401
38.68	0.000465209	39.1228	1.39663
38.7	0.00156	39.1434	1.41105
38.72	0.000564897	39.1641	1.42963
38.74	0.00146	39.1848	1.44694
38.76	0.00143	39.2054	1.46264
38.78	0.00156	39.2261	1.43356
38.8	0.00123	39.2468	1.39155
38.82	0.00329	39.2674	1.35832
38.84	0.00256	39.2881	1.33513
38.86	0.00236	39.3088	1.31539
38.88	0.00422	39.3294	1.28539
38.9	0.00442	39.3501	1.26624
38.92	0.00508	39.3708	1.2435
38.94	0.00844	39.3914	1.23104
38.96	0.01223	39.4121	1.21916
38.98	0.01372	39.4327	1.22192
39	0.02117	39.4534	1.21477
39.02	0.02791	39.4741	1.21373
39.04	0.03147	39.4947	1.21523
39.06	0.04051	39.5154	1.21235
39.08	0.06533	39.5361	1.21512
39.1	0.1075	39.5567	1.21165
39.12	0.17309	39.5774	1.21096
39.14	0.23297	39.5981	1.21165
39.16	0.17013	39.6187	1.21246
39.18	0.0731	39.6394	1.21258
39.2	0.02688	39.66	1.20958
39.22	0.01572	39.6807	1.21373
39.24	0.00482	39.7014	1.21108
39.26	0.00877	39.7221	1.21108
39.28	0.00442	39.7427	1.21189
39.3	0.00362	39.7634	1.21027
39.32	0.00103	39.784	1.20969
39.34	0.00425	39.8047	1.21304
39.36	0.000498438	39.8254	1.21212
39.38	0.00156	39.846	1.21373
39.4	0.00156	39.8667	1.21108
39.42	0.00336	39.8874	1.21096
39.44	0.000132917	39.908	1.20889
39.46	0.00126	39.9287	1.20923
39.48	0.00206	39.9494	1.20877
39.5	0.00223	39.97	1.21142
39.52	0.00153	39.9907	1.20842
39.54	0.00289	40.0114	1.21073
39.56	0.000498438	40.032	1.21235
39.58	0.000897189	40.0527	1.21062
39.6	0.000631355	40.0733	1.21027
39.62	0.00146	40.094	1.21085
39.64	0.000199375	40.1147	1.21281
39.66	0.00143	40.1353	1.21096
39.68	0.00279	40.156	1.20889
39.7	0.00126	40.1767	1.2105
39.72	0.000697814	40.1973	1.20946
39.74	0.00173	40.218	1.20923
39.76	0.00083073	40.2387	1.21085
39.78	0.000731043	40.2593	1.20842
39.8	0.00226	40.28	1.20992
39.82	0.00239	40.3006	1.21131
39.84	0.000996876	40.3213	1.21119
39.86	0.00216	40.342	1.21108
39.88	0.00163	40.3626	1.21396
39.9	0.00086396	40.3833	1.20969
39.92	0.00116	40.404	1.21258
39.94	0.00183	40.4246	1.21142
39.96	0.00113	40.4453	1.20969
39.98	0.00126	40.466	1.20912
40	0.00163	40.4866	1.21235
40.02	0.000398751	40.5073	1.20854
40.04	0.000598126	40.528	1.21177
40.06	0.0012	40.5486	1.20923
40.08	0.000531667	40.5693	1.21131
40.1	0.000232605	40.59	1.209
40.12	0.00086396	40.6106	1.21119
40.14	0.0014	40.6313	1.20992
40.16	0.00106	40.6519	1.21039
40.18	0.00196	40.6726	1.21108
40.2	0.00223	40.6933	1.21165
40.22	0.00126	40.7139	1.21223
40.24	0.000664584	40.7346	1.21096
40.26	0.00153	40.7553	1.21281
40.28	0.000299063	40.7759	1.21096
40.3	6.64584e-05	40.7966	1.21015
40.32	0	40.8173	1.20992
40.34	0.0014	40.8379	1.20969
40.36	0.00083073	40.8586	1.20912
40.38	0.00123	40.8792	1.20831
40.4	0.00173	40.8999	1.20958
40.42	0.000564897	40.9206	1.21085
40.44	0.000365521	40.9412	1.21223
40.46	0.00086396	40.9619	1.21119
40.48	0.000365521	40.9826	1.21108
40.5	0.000132917	41.0032	1.20819
40.52	0.000764272	41.0239	1.21235
40.54	0.000797501	41.0446	1.20865
40.56	3.32292e-05	41.0652	1.20992
40.58	0.00156	41.0859	1.20981
40.6	0.000731043	41.1066	1.20992
40.62	0.000299063	41.1272	1.21085
40.64	0.000664584	41.1479	1.21165
40.66	0.000166146	41.1686	1.20796
40.68	0.000598126	41.1892	1.21004
40.7	0.000332292	41.2099	1.2105
40.72	0.00126	41.2306	1.21062
40.74	0.000199375	41.2512	1.20808
40.76	0.00183	41.2719	1.21027
40.78	0.00043198	41.2925	1.21027
40.8	0.00086396	41.3132	1.21189
40.82	0.000232605	41.3339	1.20912
40.84	0.000930418	41.3545	1.21096
40.86	6.64584e-05	41.3752	1.21039
40.88	0.000132917	41.3959	1.21039
40.9	0.000398751	41.4165	1.20912
40.92	0.000664584	41.4372	1.21004
40.94	0.000398751	41.4579	1.2105
40.96	0.00153	41.4785	1.21165
40.98	0.00116	41.4992	1.20958
41	0.00083073	41.5198	1.21039
41.02	0.000332292	41.5405	1.21027
41.04	0.000664584	41.5612	1.21096
41.06	0	41.5818	1.21142
41.08	0	41.6025	1.21062
41.1	0.000498438	41.6232	1.21085
41.12	0.000598126	41.6438	1.21108
41.14	0.000265834	41.6645	1.21131
41.16	0.0013	41.6852	1.21039
41.18	0.00219	41.7058	1.21131
41.2	0.000564897	41.7265	1.20889
41.22	0.000166146	41.7472	1.20912
41.24	0	41.7678	1.20935
41.26	0.000166146	41.7885	1.2105
41.28	0.000132917	41.8092	1.21362
41.3	9.96876e-05	41.8298	1.21235
41.32	0.0011	41.8505	1.21062
41.34	0.000365521	41.8711	1.21315
41.36	0.000697814	41.8918	1.21315
41.38	0.00106	41.9125	1.2105
41.4	0	41.9331	1.21581
41.42	0	41.9538	1.21258
41.44	0.000697814	41.9745	1.21419
41.46	0.000731043	41.9951	1.21212
41.48	9.96876e-05	42.0158	1.21408
41.5	0.00113	42.0365	1.21258
41.52	0.000963647	42.0571	1.21235
41.54	0.000631355	42.0778	1.21465
41.56	0	42.0984	1.21292
41.58	0	42.1191	1.21315
41.6	0	42.1398	1.21431
41.62	0	42.1604	1.21339
41.64	0	42.1811	1.21662
41.66	0.000232605	42.2018	1.21385
41.68	0.000265834	42.2224	1.21581
41.7	0.000132917	42.2431	1.21177
41.72	0	42.2638	1.21385
41.74	0.000930418	42.2844	1.21246
41.76	0	42.3051	1.21327
41.78	0.00106	42.3258	1.21258
41.8	0.00116	42.3464	1.21304
41.82	0.00282	42.3671	1.21292
41.84	0.00226	42.3877	1.21523
41.86	0.00196	42.4084	1.21142
41.88	0.00103	42.4291	1.21477
41.9	0.00216	42.4498	1.21258
41.92	0.0011	42.4704	1.21292
41.94	0.000332292	42.4911	1.21373
41.96	0.000697814	42.5117	1.21177
41.98	0.00196	42.5324	1.2135
42	0.0011	42.5531	1.21315
42.02	0.000797501	42.5737	1.21408
42.04	0.00166	42.5944	1.21235
42.06	0.00226	42.6151	1.21339
42.08	0.00136	42.6357	1.21419
42.1	0.0013	42.6564	1.21235
42.12	0.0014	42.6771	1.21315
42.14	0.000564897	42.6977	1.215
42.16	0.00106	42.7184	1.21223
42.18	0.00083073	42.739	1.21292
42.2	0.0012	42.7597	1.21373
42.22	0.0012	42.7804	1.21454
42.24	0.00103	42.801	1.21258
42.26	0.00216	42.8217	1.21431
42.28	0.000897189	42.8424	1.21489
42.3	0.000332292	42.863	1.21558
42.32	0.000996876	42.8837	1.21616
42.34	0.000963647	42.9044	1.215
42.36	0.000797501	42.925	1.21869
42.38	0.00179	42.9457	1.21362
42.4	0.00153	42.9664	1.21639
42.42	0.00133	42.987	1.21477
42.44	0.00126	43.0077	1.2195
42.46	0.0015	43.0284	1.22227
42.48	0.000664584	43.049	1.22123
42.5	0.000598126	43.0697	1.22631
42.52	0.00086396	43.0903	1.22643
42.54	0.00083073	43.111	1.23266
42.56	0.000265834	43.1317	1.24154
42.58	0.0011	43.1523	1.24639
42.6	0.000498438	43.173	1.24616
42.62	0.00113	43.1937	1.25862
42.64	0.00243	43.2143	1.263
42.66	0.00203	43.235	1.29855
42.68	0.00156	43.2557	1.34251
42.7	0.00279	43.2763	1.43033
42.72	0.00249	43.297	1.59188
42.74	0.00236	43.3177	1.75862
42.76	0.000797501	43.3383	1.93644
42.78	0.00272	43.359	2.10734
42.8	0.00163	43.3796	2.2
42.82	0.000465209	43.4003	2.16446
42.84	0.000166146	43.421	2.09961
42.86	0.00203	43.4416	2.08045
42.88	0.00243	43.4623	2.01664
42.9	0.00272	43.483	1.93979
42.92	0.00169	43.5036	1.82289
42.94	0.00385	43.5243	1.67946
42.96	0.00306	43.545	1.57064
42.98	0.00322	43.5656	1.48779
43	0.00405	43.5863	1.4054
43.02	0.00419	43.6069	1.35059
43.04	0.00399	43.6276	1.2922
43.06	0.00538	43.6483	1.26243
43.08	0.00844	43.669	1.24939
43.1	0.0116	43.6896	1.2375
43.12	0.01558	43.7103	1.2345
43.14	0.02177	43.7309	1.22989
43.16	0.02728	43.7516	1.22285
43.18	0.03223	43.7723	1.22216
43.2	0.03539	43.7929	1.21904
43.22	0.03968	43.8136	1.21592
43.24	0.05051	43.8343	1.21916
43.26	0.08038	43.8549	1.21731
43.28	0.13345	43.8756	1.21523
43.3	0.22566	43.8963	1.21604
43.32	0.4054	43.9169	1.2165
43.34	0.68874	43.9376	1.21754
43.36	1	43.9582	1.21477
43.38	0.95574	43.9789	1.21327
43.4	0.47079	43.9996	1.21396
43.42	0.17136	44.0202	1.21292
43.44	0.07138	44.0409	1.21523
43.46	0.04047	44.0616	1.21408
43.48	0.06211	44.0822	1.21408
43.5	0.03097	44.1029	1.212
43.52	0.00977	44.1236	1.21281
43.54	0.01376	44.1442	1.21027
43.56	0.01688	44.1649	1.21442
43.58	0.00591	44.1855	1.21177
43.6	0.00223	44.2062	1.21108
43.62	0.00562	44.2269	1.212
43.64	0.0093	44.2475	1.21119
43.66	0.00442	44.2682	1.21315
43.68	0.00269	44.2889	1.209
43.7	0.00724	44.3095	1.21154
43.72	0.00538	44.3302	1.21235
43.74	0.00233	44.3509	1.21177
43.76	0.000797501	44.3715	1.20923
43.78	0.00299	44.3922	1.20762
43.8	0.00186	44.4129	1.21039
43.82	0.000365521	44.4335	1.20865
43.84	0.00156	44.4542	1.21119
43.86	0.0011	44.4749	1.21004
43.88	0.00286	44.4955	1.21085
43.9	0.000963647	44.5162	1.20969
43.92	0.00263	44.5369	1.20946
43.94	0.00133	44.5575	1.21004
43.96	0.00292	44.5782	1.20842
43.98	0.00103	44.5988	1.20912
44	0.00126	44.6195	1.20923
44.02	0.00113	44.6402	1.21154
44.04	0.00133	44.6608	1.21015
44.06	0.00196	44.6815	1.20854
44.08	0.000332292	44.7022	1.20981
44.1	0.00176	44.7228	1.21015
44.12	0.00246	44.7435	1.20831
44.14	0.00286	44.7642	1.20877
44.16	0.00189	44.7848	1.20785
44.18	0.00203	44.8055	1.20981
44.2	0.000930418	44.8261	1.20992
44.22	0.00116	44.8468	1.209
44.24	0.000132917	44.8675	1.21062
44.26	0.00113	44.8882	1.20623
44.28	0.000996876	44.9088	1.20935
44.3	0.000631355	44.9295	1.20969
44.32	0.00269	44.9501	1.20935
44.34	0.00312	44.9708	1.21119
44.36	0.00206	44.9915	1.209
44.38	0.00106	45.0121	1.20819
44.4	0.00143	45.0328	1.20912
44.42	0.000132917	45.0535	1.209
44.44	3.32292e-05	45.0741	1.21154
44.46	0	45.0948	1.20877
44.48	0.000332292	45.1155	1.20958
44.5	0.000232605	45.1361	1.21004
44.52	0.000996876	45.1568	1.20889
44.54	0.00176	45.1775	1.20808
44.56	0.00163	45.1981	1.20912
44.58	0.00189	45.2188	1.20715
44.6	0.00153	45.2394	1.20981
44.62	0.00106	45.2601	1.20819
44.64	0.000365521	45.2808	1.20935
44.66	0.000764272	45.3014	1.21096
44.68	6.64584e-05	45.3221	1.20923
44.7	0.000930418	45.3428	1.20912
44.72	0.000897189	45.3634	1.20646
44.74	0.0012	45.3841	1.20739
44.76	0.00103	45.4047	1.20739
44.78	0.00179	45.4254	1.20589
44.8	0.0013	45.4461	1.20773
44.82	0.000963647	45.4667	1.20842
44.84	0.000166146	45.4874	1.20704
44.86	0.000897189	45.5081	1.20762
44.88	0.00103	45.5287	1.21004
44.9	0.000897189	45.5494	1.20831
44.92	0.000531667	45.5701	1.20946
44.94	0.000764272	45.5907	1.20554
44.96	0.000199375	45.6114	1.20704
44.98	0.000764272	45.6321	1.20946
45	0.000797501	45.6527	1.20854
45.02	0.0014	45.6734	1.20877
45.04	9.96876e-05	45.6941	1.20715
45.06	0.00103	45.7147	1.20842
45.08	0.00143	45.7354	1.20681
45.1	0.00116	45.7561	1.20935
45.12	0.000365521	45.7767	1.20773
45.14	0.000598126	45.7974	1.20762
45.16	0.00229	45.818	1.20865
45.18	0.00086396	45.8387	1.20762
45.2	0.000664584	45.8594	1.20796
45.22	0.000996876	45.88	1.20854
45.24	0.00083073	45.9007	1.20865
45.26	0.00166	45.9214	1.20865
45.28	0.000299063	45.942	1.20842
45.3	0.00133	45.9627	1.20715
45.32	0.00123	45.9834	1.20542
45.34	0.000365521	46.004	1.20646
45.36	0.00086396	46.0247	1.20877
45.38	0.00043198	46.0453	1.20935
45.4	0.000398751	46.066	1.20785
45.42	0.000332292	46.0867	1.20681
45.44	0.000564897	46.1073	1.20739
45.46	0.000598126	46.128	1.20646
45.48	0.000764272	46.1487	1.20692
45.5	0.000664584	46.1693	1.20692
45.52	0.000465209	46.19	1.20519
45.54	0.000963647	46.2107	1.20889
45.56	9.96876e-05	46.2313	1.20692
45.58	0.00113	46.252	1.20773
45.6	0.000996876	46.2727	1.20565
45.62	0.00103	46.2933	1.20923
45.64	0.00163	46.314	1.20762
45.66	0.000531667	46.3347	1.20715
45.68	0.000664584	46.3553	1.20796
45.7	0.000731043	46.376	1.20739
45.72	0.000631355	46.3967	1.20912
45.74	0.000265834	46.4173	1.20531
45.76	0.000465209	46.438	1.20635
45.78	0.00176	46.4586	1.20969
45.8	0.00116	46.4793	1.20819
45.82	0.00169	46.5	1.20646
45.84	0.000664584	46.5206	1.20565
45.86	0.00043198	46.5413	1.20785
45.88	0	46.562	1.21131
45.9	0.000631355	46.5826	1.20623
45.92	0.0013	46.6033	1.20773
45.94	0.00116	46.624	1.20773
45.96	0.00083073	46.6446	1.20739
45.98	0.000564897	46.6653	1.20681
46	0.0011	46.6859	1.20715
46.02	0.000531667	46.7066	1.20519
46.04	3.32292e-05	46.7273	1.20785
46.06	0	46.7479	1.20565
46.08	0.00083073	46.7686	1.20773
46.1	0.000299063	46.7893	1.209
46.12	0.000132917	46.8099	1.20565
46.14	0.000897189	46.8306	1.20819
46.16	0.00189	46.8513	1.20715
46.18	0.00203	46.8719	1.20819
46.2	0.00106	46.8926	1.20554
46.22	0.00103	46.9133	1.20785
46.24	0.0012	46.9339	1.20669
46.26	0.000697814	46.9546	1.20704
46.28	0.000398751	46.9753	1.20554
46.3	0.000332292	46.9959	1.20658
46.32	0.000232605	47.0166	1.20669
46.34	0.000132917	47.0372	1.20589
46.36	0.000332292	47.0579	1.20612
46.38	0.00103	47.0786	1.20681
46.4	0.000531667	47.0992	1.20669
46.42	0.0015	47.1199	1.20658
46.44	0.00176	47.1406	1.20658
46.46	0.000332292	47.1612	1.20923
46.48	0.00113	47.1819	1.20623
46.5	3.32292e-05	47.2026	1.20542
46.52	0.000531667	47.2232	1.20669
46.54	0.000531667	47.2439	1.20762
46.56	9.96876e-05	47.2645	1.20589
46.58	0.00183	47.2852	1.20727
46.6	0.000232605	47.3059	1.20589
46.62	0.00083073	47.3265	1.20577
46.64	0.000332292	47.3472	1.20542
46.66	0.000963647	47.3679	1.20704
46.68	0.00136	47.3885	1.20519
46.7	0	47.4092	1.20519
46.72	0.0013	47.4299	1.20658
46.74	0.00126	47.4505	1.20623
46.76	0.000398751	47.4712	1.20531
46.78	0.000897189	47.4919	1.20623
46.8	0.00146	47.5125	1.20773
46.82	0.00189	47.5332	1.20496
46.84	0.000465209	47.5538	1.20635
46.86	0	47.5745	1.20519
46.88	0.00259	47.5952	1.20623
46.9	0.00133	47.6158	1.20473
46.92	0.000797501	47.6365	1.20462
46.94	0.000564897	47.6572	1.20681
46.96	0.000897189	47.6778	1.20392
46.98	0.0014	47.6985	1.20681
47	6.64584e-05	47.7192	1.20577
47.02	0	47.7398	1.20554
47.04	0.00153	47.7605	1.20773
47.06	0.000664584	47.7812	1.20808
47.08	0.00186	47.8018	1.20427
47.1	0.00166	47.8225	1.20739
47.12	0.00136	47.8432	1.20692
47.14	0.00116	47.8638	1.20404
47.16	0.000764272	47.8845	1.20623
47.18	0.000631355	47.9051	1.20589
47.2	0.000930418	47.9258	1.20577
47.22	0.000332292	47.9465	1.20473
47.24	0.000598126	47.9671	1.20646
47.26	0.000731043	47.9878	1.20473
47.28	0.000897189	48.0085	1.20508
47.3	0.000764272	48.0291	1.20692
47.32	0.000465209	48.0498	1.20335
47.34	0.00103	48.0705	1.20508
47.36	0.000731043	48.0911	1.20646
47.38	0.00183	48.1118	1.20623
47.4	0.0015	48.1325	1.20589
47.42	0.00123	48.1531	1.2045
47.44	0.00126	48.1738	1.203
47.46	0.00123	48.1945	1.20496
47.48	0.000996876	48.2151	1.20542
47.5	0.000332292	48.2358	1.20381
47.52	0.000265834	48.2564	1.20404
47.54	0.000797501	48.2771	1.20773
47.56	0.000132917	48.2978	1.20519
47.58	0.000232605	48.3184	1.206
47.6	6.64584e-05	48.3391	1.20681
47.62	0.000564897	48.3598	1.20485
47.64	0.00146	48.3804	1.20508
47.66	0.000996876	48.4011	1.20473
47.68	0.00136	48.4218	1.20462
47.7	0.00133	48.4424	1.20415
47.72	0.0012	48.4631	1.20312
47.74	0.00226	48.4838	1.20519
47.76	0.000498438	48.5044	1.20577
47.78	0.000498438	48.5251	1.20404
47.8	0.00136	48.5457	1.20531
47.82	0.000631355	48.5664	1.20623
47.84	0.000166146	48.5871	1.20542
47.86	0.00116	48.6077	1.20508
47.88	0.000631355	48.6284	1.20635
47.9	0.00136	48.6491	1.20508
47.92	0.00086396	48.6697	1.20473
47.94	0.0014	48.6904	1.20381
47.96	0.000598126	48.7111	1.20542
47.98	0.000465209	48.7317	1.20485
48	0.000963647	48.7524	1.20462
48.02	0.000398751	48.773	1.20681
48.04	0.000697814	48.7937	1.20473
48.06	0.000897189	48.8144	1.20508
48.08	0.000465209	48.835	1.20519
48.1	0.0014	48.8557	1.2075
48.12	0.000897189	48.8764	1.20519
48.14	0.00123	48.897	1.2075
48.16	0.00203	48.9177	1.20704
48.18	0.000498438	48.9384	1.20392
48.2	0.0016	48.959	1.20589
48.22	3.32292e-05	48.9797	1.20715
48.24	0.00113	49.0004	1.20589
48.26	0.00183	49.021	1.20427
48.28	0.000332292	49.0417	1.20323
48.3	0.00106	49.0624	1.20462
48.32	0.000332292	49.083	1.20473
48.34	0.000930418	49.1037	1.20623
48.36	0.00136	49.1243	1.20531
48.38	0.000764272	49.145	1.20554
48.4	0.0011	49.1657	1.20577
48.42	0.00113	49.1863	1.20577
48.44	0.000963647	49.207	1.20427
48.46	0.00106	49.2277	1.2045
48.48	0.000564897	49.2483	1.20404
48.5	0.00083073	49.269	1.20612
48.52	0.00086396	49.2897	1.20508
48.54	0.000631355	49.3103	1.20658
48.56	0.000664584	49.331	1.206
48.58	0.0013	49.3517	1.20554
48.6	0.00136	49.3723	1.20427
48.62	0.000531667	49.393	1.20669
48.64	0.00123	49.4136	1.20531
48.66	0.000930418	49.4343	1.20554
48.68	0.000498438	49.455	1.20519
48.7	6.64584e-05	49.4756	1.20254
48.72	0.00126	49.4963	1.20681
48.74	0.000664584	49.517	1.20715
48.76	0.00103	49.5376	1.20438
48.78	0.000996876	49.5583	1.20473
48.8	0.00213	49.579	1.20415
48.82	0.00259	49.5996	1.20508
48.84	0.00249	49.6203	1.20531
48.86	0.00369	49.641	1.20462
48.88	0.00522	49.6616	1.20496
48.9	0.00296	49.6823	1.20473
48.92	0.00219	49.703	1.20785
48.94	0.000963647	49.7236	1.20646
48.96	0.00043198	49.7443	1.20508
48.98	0	49.7649	1.20381
49	0	49.7856	1.20277
49.02	0.000365521	49.8063	1.20381
49.04	0.000232605	49.8269	1.20473
49.06	0.00133	49.8476	1.20427
49.08	0.00136	49.8683	1.20519
49.1	0.000332292	49.8889	1.2075
49.12	0.00179	49.9096	1.20473
49.14	0.00169	49.9303	1.20519
49.16	0.00179	49.9509	1.20485
49.18	0.000996876	49.9716	1.20415
49.2	0.000930418	49.9922	1.20415
49.22	0.000631355	50.0129	1.20369
49.24	0.000963647	50.0336	1.2045
49.26	0.000398751	50.0543	1.20277
49.28	0	50.0749	1.20462
49.3	0.00133	50.0956	1.20392
49.32	0.0014	50.1162	1.20531
49.34	0.0011	50.1369	1.20462
49.36	0.00173	50.1576	1.20612
49.38	0.000631355	50.1782	1.20692
49.4	0.00136	50.1989	1.20335
49.42	0.000299063	50.2196	1.206
49.44	0.000631355	50.2402	1.20392
49.46	0.000465209	50.2609	1.20496
49.48	0.000166146	50.2816	1.20542
49.5	0.00086396	50.3022	1.206
49.52	0.00173	50.3229	1.20427
49.54	0.0014	50.3436	1.20542
49.56	0.0014	50.3642	1.20565
49.58	0.000531667	50.3849	1.20427
49.6	0.000564897	50.4055	1.20404
49.62	0.000731043	50.4262	1.20508
49.64	0.00136	50.4469	1.20565
49.66	0.000398751	50.4675	1.20577
49.68	0	50.4882	1.20346
49.7	0.00083073	50.5089	1.20358
49.72	0.000664584	50.5295	1.20346
49.74	0.00169	50.5502	1.20254
49.76	0.000132917	50.5709	1.20485
49.78	0.000897189	50.5915	1.20288
49.8	0.00113	50.6122	1.20531
49.82	0.00199	50.6328	1.20496
49.84	0.000564897	50.6535	1.20369
49.86	0.00106	50.6742	1.20346
49.88	0.00103	50.6948	1.20508
49.9	0.00193	50.7155	1.20462
49.92	0.0014	50.7362	1.20358
49.94	0.000332292	50.7568	1.20531
49.96	0.000697814	50.7775	1.20438
49.98	0.000265834	50.7982	1.20519
50	0.000365521	50.8188	1.20392
50.02	6.64584e-05	50.8395	1.20485
50.04	0.000797501	50.8602	1.20381
50.06	0.00086396	50.8808	1.20485
50.08	0.0013	50.9015	1.20438
50.1	0.000996876	50.9222	1.20415
50.12	0.00203	50.9428	1.20369
50.14	0.00236	50.9635	1.20531
50.16	0.0015	50.9841	1.20312
50.18	0.00163	51.0048	1.20335
50.2	0.0012	51.0255	1.20415
50.22	0.00086396	51.0461	1.20496
50.24	0.00156	51.0668	1.20462
50.26	0.0012	51.0875	1.2045
[truncated: 1,502 more rows]

## Sheet: Fig. 2f
LCE		WSE
3.53357	-5.87774	3.53357	-6.23461
3.47222	-5.73947	3.47222	-6.14932
3.41297	-5.25018	3.41297	-5.92852
3.30033	-4.90749	3.30033	-5.72489
3.19489	-4.51163	3.19489	-5.1665

## Sheet: Fig. 3a
LCE			WSE
0	0.2	1.6	0	0.2	1.6
0.08333	0.3593	1.5888	0.0771	0.3636	1.5842
0.16667	0.3593	1.5888	0.15421	0.3636	1.5842
0.25	0.394	1.5823	0.23131	0.398	1.5783
0.33333	0.4033	1.5823	0.30842	0.398	1.5783
0.41667	0.4107	1.5761	0.38552	0.4157	1.5727
0.5	0.4228	1.5711	0.46263	0.4225	1.5683
0.58333	0.4324	1.5687	0.53973	0.433	1.5665
0.66667	0.4368	1.5662	0.61684	0.4417	1.5643
0.75	0.4408	1.5618	0.69394	0.4458	1.5603
0.83333	0.4482	1.5593	0.77105	0.4498	1.5584
0.91667	0.4516	1.5553	0.84815	0.4569	1.5547
1	0.4566	1.5513	0.92526	0.46	1.551
1.08333	0.4594	1.5491	1.00236	0.4656	1.551
1.16667	0.4644	1.5473	1.07947	0.4684	1.5473
1.25	0.4668	1.5429	1.15657	0.4712	1.5435
1.33333	0.4693	1.5414	1.23368	0.4755	1.542
1.41667	0.474	1.538	1.31078	0.4802	1.5401
1.5	0.478	1.5361	1.38789	0.4802	1.5367
1.58333	0.4799	1.5342	1.46499	0.4845	1.5352
1.66667	0.4817	1.5305	1.5421	0.4864	1.5318
1.75	0.4854	1.529	1.6192	0.4901	1.5302
1.83333	0.487	1.5256	1.69631	0.4932	1.5287
1.91667	0.4904	1.524	1.77341	0.4932	1.5252
2	0.492	1.5221	1.85052	0.4966	1.5221
2.08333	0.4935	1.5184	1.92762	0.4994	1.5221
2.16667	0.4966	1.5153	2.00473	0.5009	1.519
2.25	0.4982	1.5138	2.08183	0.5025	1.5156
2.33333	0.5006	1.5122	2.15894	0.5053	1.5141
2.41667	0.5019	1.5091	2.23604	0.5065	1.5128
2.5	0.5031	1.5073	2.31315	0.5078	1.5097
2.58333	0.5056	1.5042	2.39025	0.5099	1.5082
2.66667	0.5081	1.5023	2.46736	0.5121	1.5054
2.75	0.509	1.5004	2.54446	0.5146	1.5039
2.83333	0.5102	1.4977	2.62157	0.5146	1.5023
2.91667	0.5124	1.4961	2.69867	0.5168	1.4995
3	0.5133	1.4942	2.77578	0.5186	1.4983
3.08333	0.5155	1.4915	2.85288	0.5195	1.4955
3.16667	0.5164	1.4884	2.92999	0.5217	1.4939
3.25	0.5174	1.4884	3.00709	0.5226	1.4927
3.33333	0.5192	1.4856	3.0842	0.5236	1.4896
3.41667	0.5211	1.484	3.1613	0.5254	1.4868
3.5	0.5211	1.4815	3.23841	0.527	1.4868
3.58333	0.5233	1.4787	3.31551	0.527	1.484
3.66667	0.5242	1.4772	3.39262	0.5288	1.4812
3.75	0.5257	1.476	3.46972	0.5307	1.48
3.83333	0.527	1.4729	3.54683	0.5313	1.4778
3.91667	0.5276	1.4716	3.62393	0.5326	1.4753
4	0.5292	1.4691	3.70104	0.5341	1.4738
4.08333	0.5307	1.4663	3.77814	0.5347	1.4725
4.16667	0.5316	1.4651	3.85525	0.5363	1.4701
4.25	0.5323	1.4639	3.93235	0.5378	1.4688
4.33333	0.5338	1.4611	4.00946	0.5378	1.4663
4.41667	0.5344	1.4595	4.08656	0.5394	1.4648
4.5	0.536	1.457	4.16367	0.54	1.4632
4.58333	0.5369	1.4558	4.24077	0.5416	1.4608
4.66667	0.5372	1.4543	4.31788	0.5422	1.4595
4.75	0.5388	1.4515	4.39498	0.5428	1.457
4.83333	0.5394	1.449	4.47209	0.544	1.4558
4.91667	0.5406	1.449	4.54919	0.5453	1.4546
5	0.5419	1.4465	4.6263	0.5459	1.4518
5.08333	0.5425	1.4437	4.7034	0.5465	1.4493
5.16667	0.5431	1.4425	4.78051	0.5478	1.4484
5.25	0.5443	1.4397	4.85761	0.5484	1.4471
5.33333	0.545	1.4384	4.93472	0.5496	1.4443
5.41667	0.5462	1.4372	5.01182	0.5502	1.4431
5.5	0.5468	1.4347	5.08893	0.5509	1.4409
5.58333	0.5474	1.4332	5.16603	0.5521	1.4397
5.66667	0.5487	1.4307	5.24314	0.5527	1.4381
5.75	0.5493	1.4295	5.32024	0.5533	1.4353
5.83333	0.5505	1.4282	5.39735	0.5543	1.4344
5.91667	0.5512	1.4257	5.47445	0.5555	1.4332
6	0.5518	1.4233	5.55156	0.5558	1.4307
6.08333	0.5527	1.4233	5.62866	0.5571	1.4282
6.16667	0.554	1.4208	5.70577	0.5577	1.427
6.25	0.5543	1.4195	5.78287	0.5583	1.4257
6.33333	0.5555	1.4171	5.85998	0.5595	1.4233
6.41667	0.5558	1.4146	5.93708	0.5598	1.4223
6.5	0.5571	1.4146	6.01419	0.5605	1.4198
6.58333	0.5574	1.4118	6.09129	0.5617	1.4186
6.66667	0.558	1.4093	6.1684	0.5623	1.4174
6.75	0.5589	1.4081	6.2455	0.5629	1.4152
6.83333	0.5595	1.4056	6.32261	0.5636	1.413
6.91667	0.5598	1.4046	6.39971	0.5642	1.4118
7	0.5608	1.4031	6.47682	0.5648	1.4105
7.08333	0.562	1.4009	6.55392	0.5657	1.4078
7.16667	0.5623	1.3984	6.63103	0.5667	1.4065
7.25	0.5629	1.3972	6.70813	0.5673	1.4056
7.33333	0.5639	1.3972	6.78524	0.5676	1.4043
7.41667	0.5642	1.3944	6.86234	0.5685	1.4019
7.5	0.5651	1.3919	6.93945	0.5688	1.3997
7.58333	0.566	1.3907	7.01655	0.5695	1.3984
7.66667	0.566	1.3895	7.09366	0.5698	1.3972
7.75	0.567	1.387	7.17076	0.5707	1.395
7.83333	0.5679	1.386	7.24787	0.5716	1.3938
7.91667	0.5682	1.3845	7.32497	0.5719	1.3916
8	0.5691	1.382	7.40208	0.5729	1.3904
8.08333	0.5691	1.3798	7.47918	0.5735	1.3895
8.16667	0.5701	1.3786	7.55629	0.5738	1.387
8.25	0.5707	1.3774	7.63339	0.5747	1.3848
8.33333	0.5713	1.3749	7.7105	0.5753	1.3839
8.41667	0.5716	1.3736	7.7876	0.5753	1.3817
8.5	0.5726	1.3715	7.86471	0.5763	1.3817
8.58333	0.5729	1.3693	7.94181	0.5769	1.3789
8.66667	0.5738	1.3681	8.01892	0.5775	1.3767
8.75	0.5741	1.3668	8.09602	0.5781	1.3758
8.83333	0.5744	1.3647	8.17313	0.5781	1.3733
8.91667	0.5753	1.3634	8.25023	0.5791	1.3724
9	0.5757	1.3612	8.32734	0.5797	1.3712
9.08333	0.5766	1.3612	8.40444	0.58	1.369
9.16667	0.5769	1.3588	8.48154	0.5809	1.3668
9.25	0.5778	1.356	8.55865	0.5812	1.3668
9.33333	0.5784	1.3547	8.63575	0.5815	1.3647
9.41667	0.5791	1.3526	8.71286	0.5822	1.3622
9.5	0.5797	1.3516	8.78996	0.5825	1.3612
9.58333	0.58	1.3504	8.86707	0.5834	1.3591
9.66667	0.5806	1.3479	8.94417	0.584	1.3578
9.75	0.5809	1.3457	9.02128	0.5846	1.3569
9.83333	0.5819	1.3457	9.09838	0.5846	1.3547
9.91667	0.5825	1.3433	9.17549	0.5853	1.3532
10	0.5825	1.3411	9.25259	0.5859	1.3519
10.0833	0.5831	1.3399	9.3297	0.5865	1.3498
10.1667	0.584	1.3386	9.4068	0.5874	1.3488
10.25	0.5843	1.3364	9.48391	0.5874	1.3467
10.3333	0.5846	1.3355	9.56101	0.5881	1.3457
10.4167	0.5853	1.333	9.63812	0.5887	1.3445
10.5	0.5859	1.3321	9.71522	0.5893	1.3423
10.5833	0.5865	1.3309	9.79233	0.5896	1.3402
10.6667	0.5868	1.3284	9.86943	0.5899	1.3392
10.75	0.5871	1.3259	9.94654	0.5905	1.3383
10.8333	0.5877	1.325	10.0236	0.5908	1.3358
10.9167	0.5881	1.3237	10.1007	0.5915	1.3349
11	0.5887	1.3228	10.1778	0.5921	1.3327
11.0833	0.5893	1.3216	10.255	0.5927	1.3318
11.1667	0.5896	1.3188	10.3321	0.593	1.3309
11.25	0.5902	1.3175	10.4092	0.5933	1.3284
11.3333	0.5905	1.3154	10.4863	0.5936	1.3265
11.4167	0.5908	1.3132	10.5634	0.5943	1.3253
11.5	0.5915	1.3132	10.6405	0.5949	1.324
11.5833	0.5921	1.311	10.7176	0.5952	1.3219
11.6667	0.5924	1.3098	10.7947	0.5955	1.3209
11.75	0.593	1.3076	10.8718	0.5961	1.32
11.8333	0.5933	1.3067	10.9489	0.5964	1.3178
11.9167	0.5936	1.3054	11.026	0.597	1.3169
12	0.5939	1.3033	11.1031	0.5974	1.3147
12.0833	0.5946	1.3008	11.1802	0.5977	1.3138
12.1667	0.5952	1.2996	11.2573	0.5983	1.3126
12.25	0.5952	1.2986	11.3344	0.5989	1.3107
12.3333	0.5961	1.2965	11.4115	0.5989	1.3095
12.4167	0.5967	1.2952	11.4886	0.5995	1.3076
12.5	0.597	1.2934	11.5657	0.6001	1.3067
12.5833	0.597	1.2921	11.6428	0.6005	1.3054
12.6667	0.5977	1.2909	11.72	0.6008	1.3033
12.75	0.5983	1.289	11.7971	0.6014	1.3014
12.8333	0.5986	1.2878	11.8742	0.6017	1.3005
12.9167	0.5989	1.2859	11.9513	0.6023	1.2996
13	0.5992	1.2837	12.0284	0.6026	1.2971
13.0833	0.5998	1.2828	12.1055	0.6026	1.2961
13.1667	0.6005	1.2816	12.1826	0.6032	1.294
13.25	0.6008	1.2794	12.2597	0.6039	1.293
13.3333	0.6011	1.2785	12.3368	0.6042	1.2921
13.4167	0.6017	1.2763	12.4139	0.6045	1.2899
13.5	0.602	1.2751	12.491	0.6051	1.289
13.5833	0.6026	1.2738	12.5681	0.6054	1.2881
13.6667	0.6026	1.272	12.6452	0.6057	1.2859
13.75	0.6032	1.2698	12.7223	0.606	1.2841
13.8333	0.6036	1.2689	12.7994	0.6063	1.2831
13.9167	0.6039	1.2676	12.8765	0.607	1.2822
14	0.6048	1.2658	12.9536	0.6073	1.28
14.0833	0.6048	1.2645	13.0307	0.6073	1.2794
14.1667	0.6051	1.2636	13.1078	0.6079	1.2772
14.25	0.6057	1.2614	13.185	0.6085	1.2763
14.3333	0.6063	1.2605	13.2621	0.6088	1.2754
14.4167	0.6063	1.2583	13.3392	0.6091	1.2732
14.5	0.607	1.2565	13.4163	0.6098	1.2713
14.5833	0.6073	1.2565	13.4934	0.6098	1.2701
14.6667	0.6076	1.2543	13.5705	0.6104	1.2692
14.75	0.6079	1.2534	13.6476	0.6107	1.2673
14.8333	0.6085	1.2515	13.7247	0.611	1.2661
14.9167	0.6088	1.2503	13.8018	0.6113	1.2655
15	0.6091	1.2493	13.8789	0.6116	1.2633
15.0833	0.6098	1.2468	13.956	0.6122	1.2624
15.1667	0.6098	1.245	14.0331	0.6125	1.2605
15.25	0.6104	1.2441	14.1102	0.6125	1.2586
15.3333	0.6104	1.2431	14.1873	0.6132	1.2586
15.4167	0.611	1.2406	14.2644	0.6135	1.2568
15.5	0.6113	1.2394	14.3415	0.6138	1.2558
15.5833	0.6116	1.2388	14.4186	0.6141	1.254
15.6667	0.6122	1.2366	14.4957	0.615	1.2524
15.75	0.6125	1.2357	14.5728	0.615	1.2512
15.8333	0.6129	1.2338	14.6499	0.6156	1.2506
15.9167	0.6132	1.2338	14.7271	0.616	1.2484
16	0.6135	1.232	14.8041	0.6163	1.2475
16.0833	0.6138	1.2298	14.8813	0.6166	1.2456
16.1667	0.6144	1.2289	14.9584	0.6172	1.245
16.25	0.6147	1.227	15.0355	0.6175	1.2437
16.3333	0.6147	1.2261	15.1126	0.6175	1.2416
16.4167	0.6153	1.2248	15.1897	0.6181	1.241
16.5	0.6156	1.2233	15.2668	0.6184	1.24
16.5833	0.616	1.2214	15.3439	0.6187	1.2379
16.6667	0.6163	1.2205	15.421	0.6191	1.2363
16.75	0.6166	1.2193	15.4981	0.6194	1.2354
16.8333	0.6172	1.2174	15.5752	0.6197	1.2344
16.9167	0.6175	1.2162	15.6523	0.62	1.2326
17	0.6178	1.2143	15.7294	0.6203	1.2317
17.0833	0.6181	1.2137	15.8065	0.6206	1.2301
17.1667	0.6184	1.2127	15.8836	0.6209	1.2292
17.25	0.6187	1.2109	15.9607	0.6212	1.2282
17.3333	0.6191	1.21	16.0378	0.6218	1.2264
17.4167	0.6194	1.2081	16.1149	0.6222	1.2248
17.5	0.6197	1.2062	16.192	0.6222	1.2239
17.5833	0.6203	1.2062	16.2691	0.6225	1.223
17.6667	0.6206	1.2044	16.3463	0.6231	1.2211
17.75	0.6206	1.2025	16.4234	0.6234	1.2205
17.8333	0.6212	1.2016	16.5005	0.6234	1.2193
17.9167	0.6215	1.2007	16.5776	0.6237	1.2177
18	0.6215	1.1988	16.6547	0.6243	1.2168
18.0833	0.6222	1.1982	16.7318	0.6243	1.2149
18.1667	0.6222	1.1963	16.8089	0.625	1.2131
18.25	0.6228	1.1954	16.886	0.625	1.2131
18.3333	0.6231	1.1945	16.9631	0.6253	1.2115
18.4167	0.6231	1.1923	17.0402	0.6259	1.2096
18.5	0.6234	1.1917	17.1173	0.6262	1.209
18.5833	0.624	1.1898	17.1944	0.6262	1.2081
18.6667	0.6243	1.1889	17.2715	0.6268	1.2065
18.75	0.6246	1.1879	17.3486	0.6271	1.2053
18.8333	0.6246	1.1864	17.4257	0.6274	1.2041
18.9167	0.6253	1.1845	17.5028	0.6274	1.2031
19	0.6256	1.1836	17.5799	0.6281	1.2022
19.0833	0.6259	1.183	17.657	0.6281	1.2007
19.1667	0.6262	1.1811	17.7341	0.6287	1.1997
19.25	0.6265	1.1805	17.8112	0.6287	1.1982
19.3333	0.6268	1.1786	17.8883	0.629	1.1972
19.4167	0.6271	1.178	17.9655	0.6293	1.1966
19.5	0.6274	1.1771	18.0426	0.6299	1.1948
19.5833	0.6274	1.1752	18.1197	0.6299	1.1932
19.6667	0.6281	1.1737	18.1968	0.6299	1.1932
19.75	0.6284	1.1728	18.2739	0.6305	1.1917
19.8333	0.6287	1.1718	18.351	0.6308	1.1901
19.9167	0.629	1.1703	18.4281	0.6312	1.1892
20	0.6293	1.1693	18.5052	0.6315	1.1873
20.0833	0.6296	1.1681	18.5823	0.6318	1.1864
20.1667	0.6299	1.1672	18.6594	0.6321	1.1858
20.25	0.6302	1.1662	18.7365	0.6324	1.1842
20.3333	0.6302	1.1644	18.8136	0.6327	1.1833
20.4167	0.6308	1.1635	18.8907	0.633	1.1821
20.5	0.6308	1.1622	18.9678	0.633	1.1811
20.5833	0.6318	1.1604	19.0449	0.6336	1.1802
20.6667	0.6318	1.1597	19.122	0.6336	1.1786
20.75	0.6321	1.1591	19.1991	0.6339	1.178
20.8333	0.6324	1.1573	19.2762	0.6343	1.1771
20.9167	0.633	1.1566	19.3533	0.6346	1.1765
21	0.633	1.1551	19.4305	0.6349	1.1743
21.0833	0.6333	1.1542	19.5075	0.6352	1.1737
21.1667	0.6336	1.1532	19.5847	0.6355	1.1721
21.25	0.6339	1.1517	19.6618	0.6358	1.1706
21.3333	0.6343	1.1504	19.7389	0.6361	1.1706
21.4167	0.6346	1.1504	19.816	0.6364	1.169
21.5	0.6349	1.1486	19.8931	0.6364	1.1684
21.5833	0.6349	1.1473	19.9702	0.6367	1.1669
21.6667	0.6352	1.1464	20.0473	0.6374	1.1659
21.75	0.6355	1.1458	20.1244	0.6374	1.1653
21.8333	0.6361	1.1449	20.2015	0.6377	1.1638
21.9167	0.6361	1.1436	20.2786	0.6377	1.1625
22	0.6364	1.1421	20.3557	0.6383	1.1619
22.0833	0.6367	1.1414	20.4328	0.6386	1.1607
22.1667	0.637	1.1399	20.5099	0.6386	1.1594
22.25	0.6374	1.1393	20.587	0.6392	1.1585
22.3333	0.6377	1.1383	20.6641	0.6392	1.1569
22.4167	0.638	1.1374	20.7412	0.6392	1.1563
22.5	0.638	1.1362	20.8183	0.6398	1.1551
22.5833	0.6386	1.1346	20.8954	0.6398	1.1542
22.6667	0.6386	1.1334	20.9725	0.6401	1.1535
22.75	0.6386	1.1328	21.0496	0.6405	1.152
22.8333	0.6392	1.1318	21.1268	0.6408	1.1514
22.9167	0.6395	1.1306	21.2039	0.6411	1.1507
23	0.6398	1.1297	21.281	0.6411	1.1492
23.0833	0.6401	1.1284	21.3581	0.6417	1.148
23.1667	0.6405	1.1278	21.4352	0.6417	1.1473
23.25	0.6405	1.1272	21.5123	0.6426	1.1464
23.3333	0.6411	1.1256	21.5894	0.6426	1.1452
23.4167	0.6411	1.1244	21.6665	0.6426	1.1445
23.5	0.6414	1.1238	21.7436	0.6432	1.143
23.5833	0.6417	1.1228	21.8207	0.6432	1.1424
23.6667	0.642	1.1216	21.8978	0.6436	1.1418
23.75	0.642	1.121	21.9749	0.6439	1.1402
23.8333	0.6423	1.1197	22.052	0.6442	1.139
23.9167	0.6426	1.1191	22.1291	0.6445	1.1383
24	0.6429	1.1185	22.2062	0.6448	1.1377
24.0833	0.6436	1.117	22.2833	0.6451	1.1362
24.1667	0.6436	1.1163	22.3604	0.6451	1.1356
24.25	0.6439	1.1151	22.4375	0.6454	1.1343
24.3333	0.6442	1.1145	22.5146	0.6457	1.1337
24.4167	0.6442	1.1139	22.5918	0.646	1.1325
24.5	0.6445	1.1123	22.6689	0.6463	1.1312
24.5833	0.6448	1.1111	22.746	0.6463	1.13
24.6667	0.6448	1.1104	22.8231	0.6467	1.13
24.75	0.6451	1.1095	22.9002	0.647	1.1287
24.8333	0.6457	1.1083	22.9773	0.6473	1.1275
24.9167	0.6457	1.1077	23.0544	0.6476	1.1269
25	0.646	1.1064	23.1315	0.6476	1.1263
25.0833	0.6467	1.1058	23.2086	0.6479	1.125
25.1667	0.6467	1.1052	23.2857	0.6482	1.1244
25.25	0.647	1.1039	23.3628	0.6485	1.1232
25.3333	0.6473	1.1027	23.4399	0.6485	1.1219
25.4167	0.6473	1.1021	23.517	0.6488	1.1219
25.5	0.6476	1.1015	23.5941	0.6491	1.1204
25.5833	0.6479	1.1002	23.6712	0.6491	1.1201
25.6667	0.6482	1.0996	23.7483	0.6494	1.1188
25.75	0.6485	1.099	23.8254	0.6498	1.1176
25.8333	0.6485	1.0984	23.9025	0.6501	1.1176
25.9167	0.6488	1.0971	23.9796	0.6504	1.1163
26	0.6491	1.0962	24.0568	0.6507	1.1151
26.0833	0.6494	1.0956	24.1338	0.6507	1.1145
26.1667	0.6498	1.0949	24.211	0.651	1.1139
26.25	0.6498	1.0937	24.2881	0.6513	1.1126
26.3333	0.6501	1.0931	24.3652	0.6516	1.112
26.4167	0.6504	1.0921	24.4423	0.6516	1.1108
26.5	0.6507	1.0915	24.5194	0.6519	1.1101
26.5833	0.651	1.0909	24.5965	0.6522	1.1095
26.6667	0.651	1.0897	24.6736	0.6525	1.1083
26.75	0.6513	1.0887	24.7507	0.6525	1.1073
26.8333	0.6516	1.0881	24.8278	0.6529	1.1067
26.9167	0.6519	1.0875	24.9049	0.6532	1.1058
27	0.6522	1.0866	24.982	0.6535	1.1046
27.0833	0.6522	1.0859	25.0591	0.6535	1.1039
27.1667	0.6525	1.0847	25.1362	0.6538	1.103
27.25	0.6529	1.0841	25.2133	0.6541	1.1024
27.3333	0.6532	1.0835	25.2904	0.6544	1.1018
27.4167	0.6535	1.0828	25.3675	0.6544	1.1005
27.5	0.6535	1.0819	25.4446	0.6547	1.0996
27.5833	0.6538	1.081	25.5217	0.655	1.0996
27.6667	0.6541	1.0797	25.5988	0.655	1.0984
27.75	0.6544	1.0794	25.676	0.6553	1.0974
27.8333	0.6547	1.0788	25.7531	0.6556	1.0968
27.9167	0.6547	1.0779	25.8302	0.6556	1.0962
28	0.6547	1.0773	25.9073	0.656	1.0949
28.0833	0.6553	1.0763	25.9844	0.6563	1.0943
28.1667	0.6553	1.0757	26.0615	0.6563	1.0934
28.25	0.656	1.0751	26.1386	0.6569	1.0928
28.3333	0.656	1.0742	26.2157	0.6572	1.0925
28.4167	0.656	1.0739	26.2928	0.6572	1.0912
28.5	0.6566	1.0726	26.3699	0.6575	1.0906
28.5833	0.6569	1.0723	26.447	0.6575	1.0897
28.6667	0.6569	1.0717	26.5241	0.6578	1.089
28.75	0.6572	1.0711	26.6012	0.6581	1.0887
28.8333	0.6575	1.0701	26.6783	0.6581	1.0875
28.9167	0.6575	1.0695	26.7554	0.6584	1.0866
29	0.6578	1.0686	26.8325	0.6587	1.0859
29.0833	0.6581	1.0677	26.9096	0.6587	1.0856
29.1667	0.6584	1.0677	26.9867	0.6591	1.0844
29.25	0.6584	1.0664	27.0638	0.6594	1.0838
29.3333	0.6594	1.0655	27.1409	0.6597	1.0828
29.4167	0.6594	1.0652	27.2181	0.66	1.0825
29.5	0.6597	1.0642	27.2951	0.66	1.0819
29.5833	0.6597	1.0642	27.3723	0.6603	1.0807
29.6667	0.66	1.0633	27.4494	0.6606	1.0804
29.75	0.6603	1.0624	27.5265	0.6606	1.0797
29.8333	0.6603	1.0621	27.6036	0.6609	1.0788
29.9167	0.6606	1.0615	27.6807	0.6612	1.0776
30	0.6609	1.0605	27.7578	0.6612	1.077
30.0833	0.6612	1.0602	27.8349	0.6615	1.0766
30.1667	0.6612	1.0593	27.912	0.6615	1.076
30.25	0.6615	1.0584	27.9891	0.6618	1.0751
30.3333	0.6618	1.0584	28.0662	0.6625	1.0742
30.4167	0.6622	1.0577	28.1433	0.6625	1.0739
30.5	0.6625	1.0565	28.2204	0.6625	1.0729
30.5833	0.6625	1.0562	28.2975	0.6628	1.0723
30.6667	0.6628	1.0559	28.3746	0.6631	1.0717
30.75	0.6631	1.0546	28.4517	0.6634	1.0708
30.8333	0.6631	1.0543	28.5288	0.6634	1.0698
30.9167	0.6634	1.0534	28.6059	0.6637	1.0695
31	0.6637	1.0531	28.683	0.6637	1.0689
31.0833	0.6637	1.0525	28.7601	0.664	1.0686
31.1667	0.6643	1.0515	28.8373	0.6643	1.0677
31.25	0.6643	1.0506	28.9144	0.6646	1.0667
31.3333	0.6643	1.0503	28.9915	0.6646	1.0661
31.4167	0.6646	1.05	29.0686	0.6649	1.0649
31.5	0.6649	1.0497	29.1457	0.6653	1.0646
31.5833	0.6653	1.0487	29.2228	0.6653	1.0636
31.6667	0.6656	1.0484	29.2999	0.6656	1.0627
31.75	0.6656	1.0478	29.377	0.6659	1.0627
31.8333	0.6659	1.0472	29.4541	0.6659	1.0618
31.9167	0.6662	1.0463	29.5312	0.6662	1.0611
32	0.6662	1.046	29.6083	0.6665	1.0605
32.0833	0.6665	1.0453	29.6854	0.6665	1.0599
32.1667	0.6668	1.0447	29.7625	0.6668	1.0593
32.25	0.6668	1.0444	29.8396	0.6671	1.059
32.3333	0.6674	1.0435	29.9167	0.6671	1.058
32.4167	0.6674	1.0432	29.9938	0.6674	1.0574
32.5	0.6674	1.0425	30.0709	0.6677	1.0574
32.5833	0.6677	1.0419	30.148	0.6677	1.0565
32.6667	0.668	1.0413	30.2251	0.668	1.0556
32.75	0.6684	1.0407	30.3023	0.6684	1.0549
32.8333	0.6687	1.0404	30.3793	0.6684	1.0546
32.9167	0.6687	1.0398	30.4565	0.6687	1.0537
33	0.669	1.0394	30.5336	0.6687	1.0534
33.0833	0.669	1.0385	30.6107	0.669	1.0525
33.1667	0.6693	1.0382	30.6878	0.6693	1.0522
33.25	0.6696	1.0379	30.7649	0.6696	1.0518
33.3333	0.6699	1.037	30.842	0.6702	1.0506
33.4167	0.6699	1.037	30.9191	0.6702	1.0497
33.5	0.6702	1.036	30.9962	0.6702	1.0497
33.5833	0.6705	1.0357	31.0733	0.6705	1.0491
33.6667	0.6705	1.0354	31.1504	0.6708	1.0484
33.75	0.6708	1.0348	31.2275	0.6708	1.0478
33.8333	0.6711	1.0339	31.3046	0.6711	1.0475
33.9167	0.6715	1.0336	31.3817	0.6715	1.0472
34	0.6715	1.0332	31.4588	0.6715	1.0463
34.0833	0.6718	1.0326	31.5359	0.6718	1.0456
34.1667	0.6721	1.0323	31.613	0.6721	1.0453
34.25	0.6721	1.0314	31.6901	0.6721	1.0447
34.3333	0.6724	1.0314	31.7672	0.6724	1.0441
34.4167	0.6727	1.0308	31.8443	0.6727	1.0435
34.5	0.6727	1.0301	31.9215	0.6727	1.0429
34.5833	0.673	1.0295	31.9986	0.673	1.0425
34.6667	0.6733	1.0295	32.0757	0.6733	1.0422
34.75	0.6736	1.0289	32.1528	0.6733	1.0416
34.8333	0.6736	1.028	32.2299	0.6733	1.0407
34.9167	0.6736	1.0277	32.307	0.6739	1.0407
35	0.6739	1.0267	32.3841	0.6739	1.0398
35.0833	0.6742	1.0267	32.4612	0.6742	1.0391
35.1667	0.6746	1.0261	32.5383	0.6742	1.0388
35.25	0.6749	1.0255	32.6154	0.6746	1.0385
35.3333	0.6749	1.0252	32.6925	0.6749	1.0379
35.4167	0.6749	1.0249	32.7696	0.6749	1.0373
35.5	0.6755	1.0243	32.8467	0.6752	1.0367
35.5833	0.6758	1.0239	32.9238	0.6752	1.036
35.6667	0.6758	1.0233	33.0009	0.6755	1.036
35.75	0.6761	1.023	33.078	0.6758	1.0354
35.8333	0.6761	1.0227	33.1551	0.6758	1.0351
35.9167	0.6764	1.0221	33.2322	0.6761	1.0345
36	0.6767	1.0212	33.3093	0.6764	1.0336
36.0833	0.6767	1.0212	33.3865	0.6764	1.0336
36.1667	0.677	1.0208	33.4635	0.6764	1.0329
36.25	0.677	1.0202	33.5407	0.6767	1.0323
36.3333	0.6773	1.0199	33.6178	0.677	1.032
36.4167	0.6777	1.0193	33.6949	0.6773	1.0314
36.5	0.678	1.019	33.772	0.6773	1.0311
36.5833	0.678	1.0187	33.8491	0.6777	1.0308
36.6667	0.6783	1.0181	33.9262	0.6777	1.0298
36.75	0.6786	1.0174	34.0033	0.678	1.0295
36.8333	0.6786	1.0171	34.0804	0.6783	1.0295
36.9167	0.6789	1.0168	34.1575	0.6783	1.0286
37	0.6792	1.0162	34.2346	0.6783	1.028
37.0833	0.6792	1.0159	34.3117	0.6789	1.0277
37.1667	0.6795	1.0156	34.3888	0.6789	1.0274
37.25	0.6798	1.0156	34.4659	0.6792	1.0267
37.3333	0.6798	1.015	34.543	0.6792	1.0264
37.4167	0.6801	1.0143	34.6201	0.6795	1.0258
37.5	0.6804	1.014	34.6972	0.6798	1.0255
37.5833	0.6804	1.0137	34.7743	0.6801	1.0252
37.6667	0.6808	1.0131	34.8514	0.6801	1.0246
37.75	0.6808	1.0128	34.9285	0.6801	1.0243
37.8333	0.6811	1.0122	35.0057	0.6804	1.0239
37.9167	0.6814	1.0115	35.0827	0.6808	1.023
38	0.6814	1.0115	35.1599	0.6808	1.0227
38.0833	0.6817	1.0112	35.237	0.6811	1.0221
38.1667	0.682	1.0106	35.3141	0.6811	1.0218
38.25	0.6823	1.0103	35.3912	0.6814	1.0212
38.3333	0.6823	1.0097	35.4683	0.6814	1.0208
38.4167	0.6826	1.0097	35.5454	0.6817	1.0202
38.5	0.6829	1.0091	35.6225	0.682	1.0202
38.5833	0.6832	1.0088	35.6996	0.682	1.0196
38.6667	0.6832	1.0084	35.7767	0.6823	1.019
38.75	0.6835	1.0078	35.8538	0.6826	1.0187
38.8333	0.6835	1.0075	35.9309	0.6826	1.0184
38.9167	0.6839	1.0072	36.008	0.6829	1.0177
39	0.6842	1.0069	36.0851	0.6829	1.0174
39.0833	0.6842	1.0063	36.1622	0.6832	1.0171
39.1667	0.6845	1.006	36.2393	0.6835	1.0171
39.25	0.6848	1.0057	36.3164	0.6835	1.0165
39.3333	0.6848	1.0057	36.3935	0.6839	1.0159
39.4167	0.6851	1.005	36.4706	0.6839	1.0156
39.5	0.6851	1.0044	36.5478	0.6839	1.015
39.5833	0.6854	1.0044	36.6249	0.6842	1.0146
39.6667	0.686	1.0038	36.702	0.6845	1.0146
39.75	0.6863	1.0035	36.7791	0.6845	1.014
39.8333	0.6863	1.0032	36.8562	0.6848	1.0134
39.9167	0.6863	1.0026	36.9333	0.6851	1.0134
40	0.687	1.0022	37.0104	0.6851	1.0128
40.0833	0.687	1.0022	37.0875	0.6851	1.0122
40.1667	0.687	1.0016	37.1646	0.6857	1.0119
40.25	0.6876	1.0013	37.2417	0.6857	1.0115
40.3333	0.6876	1.001	37.3188	0.686	1.0109
40.4167	0.6879	1.0007	37.3959	0.686	1.0109
40.5	0.6879	1.0004	37.473	0.6863	1.0103
40.5833	0.6882	1.0001	37.5501	0.6863	1.01
40.6667	0.6882	0.9991	37.6272	0.6866	1.0097
40.75	0.6885	0.9988	37.7043	0.6866	1.0094
40.8333	0.6888	0.9985	37.7814	0.687	1.0088
40.9167	0.6888	0.9982	37.8585	0.6873	1.0088
41	0.6891	0.9979	37.9356	0.6873	1.0081
41.0833	0.6894	0.9973	38.0127	0.6876	1.0078
41.1667	0.6897	0.997	38.0898	0.6876	1.0075
41.25	0.6897	0.997	38.1669	0.6879	1.0069
41.3333	0.6901	0.9967	38.2441	0.6882	1.0066
41.4167	0.6901	0.996	38.3212	0.6882	1.0066
41.5	0.6904	0.9957	38.3983	0.6882	1.006
41.5833	0.6907	0.9954	38.4754	0.6888	1.0057
41.6667	0.6907	0.9951	38.5525	0.6888	1.0053
41.75	0.6907	0.9948	38.6296	0.6888	1.0047
41.8333	0.6913	0.9945	38.7067	0.6891	1.0047
41.9167	0.6913	0.9942	38.7838	0.6891	1.0041
42	0.6916	0.9939	38.8609	0.6894	1.0038
42.0833	0.6916	0.9936	38.938	0.6897	1.0035
42.1667	0.6919	0.9933	39.0151	0.6897	1.0032
42.25	0.6919	0.9929	39.0922	0.6901	1.0029
42.3333	0.6925	0.9926	39.1693	0.6901	1.0022
42.4167	0.6925	0.9923	39.2464	0.6904	1.0019
42.5	0.6925	0.9917	39.3235	0.6907	1.0016
42.5833	0.6928	0.9914	39.4006	0.6907	1.0016
42.6667	0.6932	0.9911	39.4777	0.6907	1.001
42.75	0.6932	0.9911	39.5548	0.6913	1.0007
42.8333	0.6938	0.9905	39.632	0.6913	1.0004
42.9167	0.6938	0.9902	39.709	0.6913	1.0001
43	0.6938	0.9898	39.7862	0.6916	0.9998
43.0833	0.6938	0.9898	39.8633	0.6919	0.9995
43.1667	0.6941	0.9895	39.9404	0.6919	0.9991
43.25	0.6944	0.9889	40.0175	0.6919	0.9985
43.3333	0.6944	0.9886	40.0946	0.6922	0.9985
43.4167	0.6947	0.9886	40.1717	0.6925	0.9979
43.5	0.695	0.988	40.2488	0.6925	0.9979
43.5833	0.6953	0.9877	40.3259	0.6928	0.9976
43.6667	0.6953	0.9874	40.403	0.6928	0.997
43.75	0.6956	0.9874	40.4801	0.6932	0.997
43.8333	0.6956	0.9871	40.5572	0.6935	0.9964
43.9167	0.6959	0.9864	40.6343	0.6938	0.9957
44	0.6963	0.9861	40.7114	0.6938	0.9957
44.0833	0.6963	0.9858	40.7885	0.6938	0.9951
44.1667	0.6966	0.9858	40.8656	0.6941	0.9945
44.25	0.6969	0.9852	40.9427	0.6944	0.9945
44.3333	0.6969	0.9849	41.0198	0.6944	0.9942
44.4167	0.6972	0.9846	41.0969	0.6947	0.9939
44.5	0.6975	0.9843	41.1741	0.6947	0.9936
44.5833	0.6975	0.9843	41.2512	0.695	0.9933
44.6667	0.6978	0.9836	41.3283	0.695	0.9929
44.75	0.6978	0.9833	41.4054	0.6953	0.9926
44.8333	0.6981	0.983	41.4825	0.6953	0.9923
44.9167	0.6984	0.983	41.5596	0.6956	0.992
45	0.6984	0.9827	41.6367	0.6959	0.9917
45.0833	0.6987	0.9824	41.7138	0.6959	0.9914
45.1667	0.6987	0.9818	41.7909	0.6963	0.9911
45.25	0.699	0.9818	41.868	0.6963	0.9908
45.3333	0.6994	0.9812	41.9451	0.6966	0.9905
45.4167	0.6994	0.9812	42.0222	0.6969	0.9902
45.5	0.6997	0.9809	42.0993	0.6969	0.9898
45.5833	0.7	0.9805	42.1764	0.6969	0.9895
45.6667	0.7	0.9802	42.2535	0.6978	0.9889
45.75	0.7003	0.9799	42.3306	0.6978	0.9889
45.8333	0.7006	0.9796	42.4077	0.6978	0.9886
45.9167	0.7006	0.9793	42.4848	0.6981	0.9883
46	0.7009	0.979	42.5619	0.6981	0.988
46.0833	0.7009	0.9787	42.639	0.6984	0.988
46.1667	0.7012	0.9784	42.7161	0.6987	0.9874
46.25	0.7015	0.9781	42.7933	0.6987	0.9871
46.3333	0.7018	0.9781	42.8704	0.6987	0.9867
46.4167	0.7018	0.9778	42.9475	0.699	0.9864
46.5	0.7021	0.9774	43.0246	0.6994	0.9864
46.5833	0.7021	0.9771	43.1017	0.6994	0.9858
46.6667	0.7025	0.9768	43.1788	0.6997	0.9858
46.75	0.7025	0.9765	43.2559	0.6997	0.9855
46.8333	0.7028	0.9762	43.333	0.7	0.9852
46.9167	0.7028	0.9762	43.4101	0.7003	0.9849
47	0.7031	0.9756	43.4872	0.7003	0.9846
47.0833	0.7034	0.9756	43.5643	0.7003	0.9843
47.1667	0.7037	0.9753	43.6414	0.7006	0.984
47.25	0.7037	0.975	43.7185	0.7009	0.984
47.3333	0.704	0.9743	43.7956	0.7009	0.9833
47.4167	0.704	0.9743	43.8727	0.7012	0.9833
47.5	0.7043	0.974	43.9498	0.7015	0.983
47.5833	0.7046	0.9737	44.0269	0.7015	0.9827
47.6667	0.7046	0.9737	44.104	0.7015	0.9824
47.75	0.7049	0.9731	44.1811	0.7018	0.9821
47.8333	0.7049	0.9728	44.2582	0.7021	0.9815
47.9167	0.7052	0.9728	44.3353	0.7021	0.9815
48	0.7056	0.9725	44.4124	0.7025	0.9812
48.0833	0.7056	0.9719	44.4896	0.7025	0.9809
48.1667	0.7059	0.9716	44.5667	0.7028	0.9805
48.25	0.7062	0.9709	44.6438	0.7028	0.9805
48.3333	0.7062	0.9709	44.7209	0.7031	0.9802
48.4167	0.7065	0.9706	44.798	0.7034	0.9799
48.5	0.7065	0.9703	44.8751	0.7034	0.9796
48.5833	0.7068	0.9703	44.9522	0.7037	0.9796
48.6667	0.7071	0.9697	45.0293	0.7037	0.979
48.75	0.7071	0.9697	45.1064	0.704	0.9787
48.8333	0.7074	0.9694	45.1835	0.704	0.9784
48.9167	0.7074	0.9691	45.2606	0.7043	0.9784
49	0.7077	0.9688	45.3377	0.7043	0.9781
49.0833	0.708	0.9685	45.4148	0.7046	0.9778
49.1667	0.708	0.9685	45.4919	0.7046	0.9774
49.25	0.7083	0.9681	45.569	0.7049	0.9771
49.3333	0.7087	0.9678	45.6461	0.7052	0.9771
49.4167	0.7087	0.9675	45.7232	0.7052	0.9765
49.5	0.709	0.9672	45.8003	0.7056	0.9762
49.5833	0.709	0.9669	45.8775	0.7056	0.9762
49.6667	0.7093	0.9669	45.9545	0.7056	0.9759
49.75	0.7093	0.9666	46.0317	0.7059	0.9756
49.8333	0.7099	0.9663	46.1088	0.7062	0.9753
49.9167	0.7099	0.966	46.1859	0.7062	0.9753
50	0.7099	0.9657	46.263	0.7065	0.9747
50.0833	0.7102	0.9654	46.3401	0.7065	0.9747
50.1667	0.7105	0.965	46.4172	0.7068	0.9743
50.25	0.7105	0.965	46.4943	0.7068	0.974
50.3333	0.7108	0.9647	46.5714	0.7071	0.974
50.4167	0.7111	0.9644	46.6485	0.7074	0.9734
50.5	0.7111	0.9641	46.7256	0.7074	0.9734
50.5833	0.7114	0.9638	46.8027	0.7077	0.9731
50.6667	0.7118	0.9638	46.8798	0.7077	0.9728
50.75	0.7118	0.9635	46.9569	0.708	0.9728
50.8333	0.7121	0.9632	47.034	0.7083	0.9722
50.9167	0.7124	0.9629	47.1111	0.7083	0.9722
51	0.7124	0.9626	47.1882	0.7083	0.9719
51.0833	0.7124	0.9623	47.2653	0.7087	0.9716
51.1667	0.7127	0.9623	47.3424	0.709	0.9712
51.25	0.7133	0.9619	47.4196	0.709	0.9709
51.3333	0.7133	0.9616	47.4967	0.709	0.9709
51.4167	0.7136	0.9613	47.5738	0.7093	0.9703
51.5	0.7136	0.961	47.6509	0.7096	0.9703
51.5833	0.7139	0.9607	47.728	0.7096	0.97
51.6667	0.7142	0.9607	47.8051	0.7099	0.9697
51.75	0.7142	0.9604	47.8822	0.7099	0.9697
51.8333	0.7145	0.9604	47.9593	0.7102	0.9694
51.9167	0.7145	0.9598	48.0364	0.7102	0.9694
52	0.7149	0.9598	48.1135	0.7105	0.9688
52.0833	0.7152	0.9598	48.1906	0.7108	0.9681
52.1667	0.7152	0.9592	48.2677	0.7108	0.9681
52.25	0.7155	0.9588	48.3448	0.7111	0.9678
52.3333	0.7155	0.9588	48.4219	0.7111	0.9675
52.4167	0.7158	0.9585	48.499	0.7114	0.9675
52.5	0.7161	0.9582	48.5761	0.7114	0.9669
52.5833	0.7161	0.9579	48.6532	0.7114	0.9669
52.6667	0.7164	0.9576	48.7303	0.7118	0.9669
52.75	0.7167	0.9576	48.8074	0.7121	0.9663
52.8333	0.7167	0.9573	48.8845	0.7121	0.966
52.9167	0.717	0.957	48.9616	0.7124	0.9657
53	0.7173	0.9567	49.0388	0.7124	0.9657
53.0833	0.7173	0.9567	49.1159	0.7127	0.9654
53.1667	0.7176	0.9564	49.193	0.7127	0.965
53.25	0.7176	0.9561	49.2701	0.7127	0.9647
53.3333	0.718	0.9557	49.3472	0.713	0.9647
53.4167	0.7183	0.9557	49.4243	0.7133	0.9644
53.5	0.7183	0.9554	49.5014	0.7133	0.9644
53.5833	0.7183	0.9548	49.5785	0.7136	0.9638
53.6667	0.7189	0.9548	49.6556	0.7139	0.9638
53.75	0.7189	0.9548	49.7327	0.7139	0.9635
53.8333	0.7189	0.9542	49.8098	0.7139	0.9632
53.9167	0.7192	0.9542	49.8869	0.7142	0.9632
54	0.7195	0.9542	49.964	0.7145	0.9629
54.0833	0.7195	0.9536	50.0411	0.7145	0.9626
54.1667	0.7198	0.9536	50.1182	0.7149	0.9626
54.25	0.7201	0.9533	50.1953	0.7149	0.9619
54.3333	0.7201	0.953	50.2724	0.7152	0.9619
54.4167	0.7204	0.953	50.3495	0.7152	0.9616
54.5	0.7204	0.9526	50.4266	0.7155	0.9613
54.5833	0.7207	0.9523	50.5037	0.7158	0.9613
54.6667	0.7211	0.952	50.5808	0.7158	0.961
54.75	0.7211	0.9517	50.658	0.7161	0.9607
54.8333	0.7214	0.9517	50.7351	0.7161	0.9607
54.9167	0.7217	0.9514	50.8122	0.7161	0.9604
55	0.7217	0.9511	50.8893	0.7164	0.9601
55.0833	0.722	0.9511	50.9664	0.7164	0.9598
55.1667	0.722	0.9508	51.0435	0.7167	0.9598
55.25	0.7223	0.9505	51.1206	0.717	0.9595
55.3333	0.7226	0.9502	51.1977	0.717	0.9592
55.4167	0.7226	0.9502	51.2748	0.717	0.9588
55.5	0.7229	0.9499	51.3519	0.7173	0.9588
55.5833	0.7229	0.9495	51.429	0.7176	0.9585
55.6667	0.7232	0.9492	51.5061	0.7176	0.9582
55.75	0.7235	0.9492	51.5832	0.718	0.9582
55.8333	0.7238	0.9489	51.6603	0.7183	0.9579
55.9167	0.7238	0.9486	51.7374	0.7183	0.9576
56	0.7238	0.9486	51.8145	0.7183	0.9573
56.0833	0.7245	0.9483	51.8916	0.7186	0.9573
56.1667	0.7245	0.948	51.9687	0.7189	0.957
56.25	0.7245	0.948	52.0458	0.7189	0.9567
56.3333	0.7248	0.9477	52.123	0.7189	0.9567
56.4167	0.7251	0.9474	52.2	0.7192	0.9564
56.5	0.7251	0.9474	52.2772	0.7195	0.9561
56.5833	0.7254	0.9471	52.3543	0.7195	0.9561
56.6667	0.7257	0.9468	52.4314	0.7198	0.9557
56.75	0.7257	0.9464	52.5085	0.7198	0.9554
56.8333	0.7257	0.9461	52.5856	0.7201	0.9551
56.9167	0.726	0.9461	52.6627	0.7201	0.9551
57	0.7263	0.9461	52.7398	0.7204	0.9545
57.0833	0.7263	0.9455	52.8169	0.7204	0.9545
57.1667	0.7266	0.9455	52.894	0.7207	0.9545
57.25	0.7269	0.9452	52.9711	0.7207	0.9542
57.3333	0.7269	0.9449	53.0482	0.7211	0.9539
57.4167	0.7276	0.9449	53.1253	0.7214	0.9536
57.5	0.7276	0.9443	53.2024	0.7214	0.9536
57.5833	0.7276	0.944	53.2795	0.7214	0.9533
57.6667	0.7279	0.944	53.3566	0.7217	0.953
57.75	0.7282	0.9437	53.4337	0.7217	0.953
57.8333	0.7282	0.9433	53.5108	0.722	0.9526
57.9167	0.7285	0.9433	53.5879	0.7223	0.9526
58	0.7285	0.943	53.6651	0.7223	0.9523
58.0833	0.7288	0.9427	53.7422	0.7226	0.952
58.1667	0.7288	0.9427	53.8193	0.7226	0.952
58.25	0.7291	0.9421	53.8964	0.7226	0.9517
58.3333	0.7294	0.9421	53.9735	0.7229	0.9514
58.4167	0.7297	0.9418	54.0506	0.7232	0.9514
58.5	0.7297	0.9418	54.1277	0.7232	0.9511
58.5833	0.73	0.9415	54.2048	0.7235	0.9508
58.6667	0.73	0.9412	54.2819	0.7238	0.9505
58.75	0.7304	0.9409	54.359	0.7238	0.9502
58.8333	0.7307	0.9409	54.4361	0.7238	0.9502
58.9167	0.7307	0.9409	54.5132	0.7242	0.9502
59	0.731	0.9406	54.5903	0.7242	0.9495
59.0833	0.731	0.9402	54.6674	0.7245	0.9495
59.1667	0.7313	0.9399	54.7445	0.7245	0.9492
59.25	0.7313	0.9399	54.8216	0.7248	0.9492
59.3333	0.7316	0.9396	54.8987	0.7254	0.9489
59.4167	0.7319	0.9393	54.9758	0.7254	0.9486
59.5	0.7322	0.9393	55.0529	0.7254	0.9483
59.5833	0.7322	0.939	55.13	0.7257	0.9483
59.6667	0.7322	0.939	55.2071	0.7257	0.9483
59.75	0.7325	0.9384	55.2843	0.726	0.9477
59.8333	0.7328	0.9384	55.3614	0.726	0.9477
59.9167	0.7331	0.9384	55.4385	0.7263	0.9474
60	0.7331	0.9381	55.5156	0.7266	0.9474
60.0833	0.7338	0.9378	55.5927	0.7266	0.9471
60.1667	0.7338	0.9378	55.6698	0.7266	0.9468
60.25	0.7338	0.9375	55.7469	0.7269	0.9464
60.3333	0.7341	0.9371	55.824	0.7273	0.9464
60.4167	0.7344	0.9371	55.9011	0.7273	0.9464
60.5	0.7344	0.9368	55.9782	0.7276	0.9458
60.5833	0.7347	0.9365	56.0553	0.7276	0.9458
60.6667	0.735	0.9365	56.1324	0.7279	0.9458
60.75	0.735	0.9362	56.2095	0.7279	0.9455
60.8333	0.7353	0.9359	56.2866	0.7282	0.9452
60.9167	0.7353	0.9359	56.3637	0.7282	0.9449
61	0.7356	0.9356	56.4408	0.7285	0.9449
61.0833	0.7359	0.9353	56.5179	0.7285	0.9446
61.1667	0.7362	0.9353	56.595	0.7288	0.9446
61.25	0.7362	0.935	56.6721	0.7291	0.944
61.3333	0.7366	0.9347	56.7493	0.7291	0.944
61.4167	0.7366	0.9347	56.8263	0.7291	0.944
61.5	0.7369	0.9343	56.9035	0.7294	0.9433
61.5833	0.7372	0.934	56.9806	0.7294	0.9433
61.6667	0.7372	0.934	57.0577	0.7297	0.943
61.75	0.7375	0.9337	57.1348	0.73	0.943
61.8333	0.7375	0.9334	57.2119	0.73	0.9427
61.9167	0.7378	0.9334	57.289	0.73	0.9427
62	0.7381	0.9334	57.3661	0.7304	0.9424
62.0833	0.7381	0.9331	57.4432	0.7304	0.9421
62.1667	0.7384	0.9328	57.5203	0.7307	0.9421
62.25	0.7387	0.9328	57.5974	0.731	0.9418
62.3333	0.7387	0.9322	57.6745	0.731	0.9415
62.4167	0.7387	0.9322	57.7516	0.7313	0.9415
62.5	0.739	0.9322	57.8287	0.7313	0.9409
62.5833	0.7393	0.9322	57.9058	0.7316	0.9409
62.6667	0.7397	0.9316	57.9829	0.7316	0.9406
62.75	0.7403	0.9316	58.06	0.7319	0.9406
62.8333	0.7403	0.9312	58.1371	0.7319	0.9402
62.9167	0.7403	0.9312	58.2142	0.7322	0.9399
63	0.7406	0.9309	58.2914	0.7322	0.9399
63.0833	0.7409	0.9309	58.3685	0.7325	0.9396
63.1667	0.7409	0.9306	58.4456	0.7328	0.9393
63.25	0.7409	0.9303	58.5227	0.7328	0.9393
63.3333	0.7415	0.9303	58.5998	0.7328	0.939
63.4167	0.7415	0.93	58.6769	0.7331	0.939
63.5	0.7415	0.9297	58.754	0.7335	0.9387
63.5833	0.7418	0.9297	58.8311	0.7335	0.9384
63.6667	0.7421	0.9294	58.9082	0.7338	0.9381
63.75	0.7421	0.9291	58.9853	0.7338	0.9381
63.8333	0.7424	0.9291	59.0624	0.7341	0.9378
63.9167	0.7428	0.9288	59.1395	0.7341	0.9378
64	0.7428	0.9288	59.2166	0.7341	0.9375
64.0833	0.7431	0.9285	59.2937	0.7347	0.9375
64.1667	0.7434	0.9285	59.3708	0.7347	0.9368
64.25	0.7434	0.9281	59.4479	0.7347	0.9368
64.3333	0.7437	0.9278	59.525	0.735	0.9368
64.4167	0.744	0.9278	59.6021	0.7353	0.9365
64.5	0.744	0.9275	59.6792	0.7353	0.9362
64.5833	0.7443	0.9272	59.7563	0.7353	0.9362
64.6667	0.7446	0.9272	59.8334	0.7356	0.9359
64.75	0.7446	0.9272	59.9106	0.7359	0.9356
64.8333	0.7446	0.9269	59.9877	0.7359	0.9356
64.9167	0.7449	0.9266	60.0648	0.7362	0.9353
65	0.7452	0.9263	60.1419	0.7366	0.9353
65.0833	0.7455	0.926	60.219	0.7366	0.935
65.1667	0.7455	0.926	60.2961	0.7366	0.935
65.25	0.7459	0.926	60.3732	0.7369	0.9347
65.3333	0.7462	0.9257	60.4503	0.7369	0.9343
65.4167	0.7462	0.9254	60.5274	0.7372	0.9343
65.5	0.7465	0.9254	60.6045	0.7372	0.9343
65.5833	0.7465	0.9254	60.6816	0.7375	0.9337
65.6667	0.7465	0.925	60.7587	0.7378	0.9337
65.75	0.7471	0.9247	60.8358	0.7378	0.9337
65.8333	0.7471	0.9247	60.9129	0.7378	0.9334
65.9167	0.7471	0.9244	60.99	0.7378	0.9331
66	0.7477	0.9241	61.0671	0.7384	0.9331
66.0833	0.7477	0.9241	61.1442	0.7384	0.9328
66.1667	0.7477	0.9238	61.2213	0.7387	0.9325
66.25	0.7483	0.9238	61.2984	0.7387	0.9325
66.3333	0.7483	0.9235	61.3755	0.739	0.9322
66.4167	0.7483	0.9235	61.4526	0.739	0.9322
66.5	0.749	0.9232	61.5297	0.739	0.9319
66.5833	0.749	0.9229	61.6069	0.7393	0.9319
66.6667	0.749	0.9229	61.684	0.7397	0.9316
66.75	0.7493	0.9229	61.7611	0.7397	0.9312
66.8333	0.7496	0.9226	61.8382	0.74	0.9312
66.9167	0.7496	0.9223	61.9153	0.7403	0.9309
67	0.7499	0.9223	61.9924	0.7403	0.9306
67.0833	0.7502	0.9219	62.0695	0.7403	0.9306
67.1667	0.7502	0.9219	62.1466	0.7406	0.9306
67.25	0.7505	0.9216	62.2237	0.7406	0.9303
67.3333	0.7508	0.9213	62.3008	0.7409	0.93
67.4167	0.7508	0.921	62.3779	0.7409	0.93
67.5	0.7511	0.921	62.455	0.7412	0.9297
67.5833	0.7511	0.921	62.5321	0.7415	0.9297
67.6667	0.7514	0.9207	62.6092	0.7415	0.9294
67.75	0.7517	0.9207	62.6863	0.7415	0.9291
67.8333	0.7517	0.9204	62.7634	0.7418	0.9291
67.9167	0.7521	0.9204	62.8405	0.7418	0.9288
68	0.7524	0.9198	62.9176	0.7421	0.9288
68.0833	0.7524	0.9198	62.9948	0.7424	0.9285
68.1667	0.7527	0.9198	63.0718	0.7424	0.9281
68.25	0.7527	0.9195	63.149	0.7428	0.9281
68.3333	0.753	0.9195	63.2261	0.7428	0.9281
68.4167	0.7533	0.9192	63.3032	0.7431	0.9278
68.5	0.7536	0.9188	63.3803	0.7431	0.9275
68.5833	0.7536	0.9188	63.4574	0.7434	0.9275
68.6667	0.7539	0.9185	63.5345	0.7434	0.9272
68.75	0.7539	0.9185	63.6116	0.7437	0.9272
68.8333	0.7542	0.9185	63.6887	0.744	0.9269
68.9167	0.7542	0.9182	63.7658	0.744	0.9269
69	0.7545	0.9179	63.8429	0.744	0.9266
69.0833	0.7548	0.9179	63.92	0.7443	0.9266
69.1667	0.7552	0.9179	63.9971	0.7443	0.9263
69.25	0.7552	0.9173	64.0742	0.7446	0.926
69.3333	0.7552	0.9173	64.1513	0.7449	0.9257
69.4167	0.7555	0.9173	64.2284	0.7452	0.9257
69.5	0.7558	0.9167	64.3055	0.7452	0.9257
69.5833	0.7561	0.9167	64.3826	0.7452	0.9254
69.6667	0.7564	0.9164	64.4597	0.7452	0.925
69.75	0.7564	0.9161	64.5369	0.7459	0.925
69.8333	0.7564	0.9161	64.614	0.7459	0.925
69.9167	0.757	0.9157	64.6911	0.7462	0.9244
70	0.757	0.9157	64.7682	0.7462	0.9244
70.0833	0.7573	0.9154	64.8453	0.7465	0.9244
70.1667	0.7576	0.9154	64.9224	0.7465	0.9241
70.25	0.7576	0.9151	64.9995	0.7465	0.9241
70.3333	0.7576	0.9151	65.0766	0.7468	0.9238
70.4167	0.7579	0.9148	65.1537	0.7471	0.9235
70.5	0.7583	0.9145	65.2308	0.7471	0.9235
70.5833	0.7586	0.9145	65.3079	0.7474	0.9232
70.6667	0.7586	0.9142	65.385	0.7474	0.9232
70.75	0.7589	0.9142	65.4621	0.7477	0.9232
70.8333	0.7589	0.9139	65.5392	0.7477	0.9229
70.9167	0.7595	0.9139	65.6163	0.748	0.9226
71	0.7595	0.9136	65.6934	0.7483	0.9226
71.0833	0.7595	0.9136	65.7705	0.7483	0.9223
71.1667	0.7598	0.9133	65.8476	0.7486	0.9219
71.25	0.7601	0.9133	65.9247	0.7486	0.9219
71.3333	0.7601	0.913	66.0018	0.749	0.9219
71.4167	0.7604	0.913	66.079	0.749	0.9216
71.5	0.7607	0.9126	66.156	0.7493	0.9216
71.5833	0.7607	0.9126	66.2332	0.7493	0.9213
71.6667	0.7614	0.9123	66.3103	0.7496	0.9213
71.75	0.7614	0.912	66.3874	0.7496	0.921
71.8333	0.7614	0.912	66.4645	0.7499	0.9207
71.9167	0.7617	0.912	66.5416	0.7502	0.9207
72	0.762	0.9117	66.6187	0.7502	0.9207
72.0833	0.7623	0.9114	66.6958	0.7502	0.9204
72.1667	0.7623	0.9114	66.7729	0.7505	0.9201
72.25	0.7626	0.9111	66.85	0.7508	0.9201
72.3333	0.7626	0.9111	66.9271	0.7508	0.9198
72.4167	0.7629	0.9111	67.0042	0.7511	0.9198
72.5	0.7632	0.9108	67.0813	0.7511	0.9195
72.5833	0.7635	0.9105	67.1584	0.7514	0.9195
72.6667	0.7635	0.9105	67.2355	0.7514	0.9192
72.75	0.7638	0.9105	67.3126	0.7517	0.9192
72.8333	0.7641	0.9102	67.3897	0.7521	0.9188
72.9167	0.7641	0.9099	67.4668	0.7521	0.9188
73	0.7645	0.9099	67.5439	0.7521	0.9185
73.0833	0.7648	0.9095	67.621	0.7524	0.9182
73.1667	0.7648	0.9095	67.6981	0.753	0.9182
73.25	0.7651	0.9092	67.7752	0.753	0.9182
73.3333	0.7651	0.9092	67.8524	0.753	0.9179
73.4167	0.7654	0.9092	67.9295	0.7533	0.9176
73.5	0.7657	0.9089	68.0066	0.7536	0.9176
73.5833	0.7657	0.9086	68.0837	0.7536	0.9176
73.6667	0.7663	0.9086	68.1608	0.7536	0.9173
73.75	0.7663	0.9083	68.2379	0.7539	0.917
73.8333	0.7663	0.9083	68.315	0.7542	0.917
73.9167	0.7669	0.908	68.3921	0.7542	0.917
74	0.7669	0.908	68.4692	0.7545	0.9167
74.0833	0.7669	0.9077	68.5463	0.7545	0.9164
74.1667	0.7679	0.9077	68.6234	0.7548	0.9164
74.25	0.7679	0.9074	68.7005	0.7548	0.9161
74.3333	0.7682	0.9074	68.7776	0.7552	0.9161
74.4167	0.7685	0.9071	68.8547	0.7555	0.9157
74.5	0.7685	0.9071	68.9318	0.7555	0.9157
74.5833	0.7688	0.9071	69.0089	0.7555	0.9154
74.6667	0.7691	0.9068	69.086	0.7558	0.9154
74.75	0.7691	0.9064	69.1631	0.7561	0.9151
74.8333	0.7691	0.9064	69.2403	0.7561	0.9151
74.9167	0.7697	0.9061	69.3174	0.7564	0.9148
75	0.7697	0.9061	69.3945	0.7567	0.9145
75.0833	0.77	0.9058	69.4716	0.7567	0.9145
75.1667	0.7703	0.9058	69.5487	0.7567	0.9145
75.25	0.7703	0.9058	69.6258	0.757	0.9142
75.3333	0.7707	0.9055	69.7029	0.757	0.9142
75.4167	0.771	0.9052	69.78	0.7573	0.9139
75.5	0.771	0.9052	69.8571	0.7573	0.9139
75.5833	0.7713	0.9049	69.9342	0.7576	0.9133
75.6667	0.7716	0.9049	70.0113	0.7579	0.913
75.75	0.7716	0.9046	70.0884	0.7579	0.913
75.8333	0.7719	0.9046	70.1655	0.7579	0.913
75.9167	0.7722	0.9046	70.2426	0.7583	0.9126
76	0.7722	0.9043	70.3197	0.7586	0.9126
76.0833	0.7728	0.904	70.3968	0.7586	0.9123
76.1667	0.7728	0.904	70.4739	0.7589	0.9123
76.25	0.7731	0.904	70.551	0.7589	0.912
76.3333	0.7731	0.9037	70.6281	0.7592	0.9117
76.4167	0.7734	0.9033	70.7052	0.7592	0.9117
76.5	0.7738	0.9033	70.7823	0.7595	0.9117
76.5833	0.7741	0.903	70.8594	0.7598	0.9114
76.6667	0.7741	0.903	70.9366	0.7598	0.9111
76.75	0.7744	0.9027	71.0137	0.7598	0.9111
76.8333	0.7747	0.9027	71.0908	0.7601	0.9111
76.9167	0.775	0.9027	71.1679	0.7604	0.9108
77	0.7753	0.9024	71.245	0.7604	0.9108
77.0833	0.7753	0.9021	71.3221	0.7604	0.9105
77.1667	0.7753	0.9021	71.3992	0.761	0.9105
77.25	0.7756	0.9021	71.4763	0.761	0.9105
77.3333	0.7759	0.9018	71.5534	0.7614	0.9102
77.4167	0.7762	0.9018	71.6305	0.7614	0.9099
77.5	0.7765	0.9015	71.7076	0.7617	0.9099
77.5833	0.7765	0.9015	71.7847	0.7617	0.9099
77.6667	0.7769	0.9015	71.8618	0.7617	0.9095
77.75	0.7772	0.9012	71.9389	0.762	0.9092
77.8333	0.7772	0.9009	72.016	0.7623	0.9092
77.9167	0.7778	0.9009	72.0931	0.7623	0.9092
78	0.7778	0.9009	72.1702	0.7626	0.9089
78.0833	0.7778	0.9006	72.2473	0.7629	0.9089
78.1667	0.7784	0.9002	72.3244	0.7629	0.9086
78.25	0.7784	0.9002	72.4016	0.7629	0.9086
78.3333	0.7787	0.8999	72.4787	0.7632	0.9083
78.4167	0.779	0.8999	72.5558	0.7635	0.9083
78.5	0.779	0.8996	72.6329	0.7635	0.908
78.5833	0.7793	0.8996	72.71	0.7635	0.908
78.6667	0.7796	0.8993	72.7871	0.7638	0.9077
78.75	0.7796	0.8993	72.8642	0.7641	0.9077
78.8333	0.78	0.8993	72.9413	0.7641	0.9074
78.9167	0.7803	0.899	73.0184	0.7641	0.9074
79	0.7803	0.8987	73.0955	0.7645	0.9071
79.0833	0.7806	0.8987	73.1726	0.7648	0.9071
79.1667	0.7809	0.8984	73.2497	0.7648	0.9068
79.25	0.7812	0.8984	73.3268	0.7651	0.9068
79.3333	0.7815	0.8984	73.4039	0.7651	0.9068
79.4167	0.7815	0.8981	73.481	0.7654	0.9064
79.5	0.7815	0.8981	73.5581	0.7654	0.9061
79.5833	0.7821	0.8978	73.6352	0.7657	0.9061
79.6667	0.7824	0.8978	73.7123	0.7657	0.9061
79.75	0.7824	0.8978	73.7894	0.766	0.9058
79.8333	0.7828	0.8975	73.8666	0.766	0.9058
79.9167	0.7828	0.8971	73.9437	0.7663	0.9055
80	0.7834	0.8971	74.0208	0.7666	0.9055
80.0833	0.7834	0.8971	74.0979	0.7666	0.9055
80.1667	0.7834	0.8968	74.175	0.7669	0.9052
80.25	0.7837	0.8968	74.2521	0.7669	0.9052
80.3333	0.784	0.8965	74.3292	0.7672	0.9049
80.4167	0.7843	0.8965	74.4063	0.7676	0.9049
80.5	0.7846	0.8962	74.4834	0.7676	0.9046
80.5833	0.7849	0.8962	74.5605	0.7679	0.9043
80.6667	0.7852	0.8959	74.6376	0.7679	0.9043
80.75	0.7852	0.8959	74.7147	0.7682	0.9043
80.8333	0.7852	0.8956	74.7918	0.7682	0.904
80.9167	0.7859	0.8956	74.8689	0.7685	0.904
81	0.7862	0.8953	74.946	0.7685	0.9037
81.0833	0.7865	0.8953	75.0231	0.7688	0.9037
81.1667	0.7865	0.8953	75.1002	0.7691	0.9033
81.25	0.7868	0.895	75.1773	0.7691	0.9033
81.3333	0.7868	0.8947	75.2544	0.7691	0.903
81.4167	0.7871	0.8947	75.3315	0.7694	0.903
81.5	0.7874	0.8947	75.4086	0.7694	0.903
81.5833	0.7877	0.8947	75.4857	0.7697	0.9027
81.6667	0.788	0.8944	75.5629	0.77	0.9027
81.75	0.788	0.894	75.64	0.77	0.9024
81.8333	0.7883	0.894	75.7171	0.7703	0.9024
81.9167	0.7886	0.894	75.7942	0.7707	0.9024
82	0.789	0.8937	75.8713	0.7707	0.9021
82.0833	0.789	0.8934	75.9484	0.7707	0.9018
82.1667	0.7893	0.8934	76.0255	0.771	0.9018
82.25	0.7896	0.8934	76.1026	0.7713	0.9018
82.3333	0.7899	0.8931	76.1797	0.7716	0.9015
82.4167	0.7902	0.8931	76.2568	0.7716	0.9015
82.5	0.7902	0.8928	76.3339	0.7716	0.9012
82.5833	0.7902	0.8928	76.411	0.7719	0.9012
82.6667	0.7908	0.8928	76.4881	0.7719	0.9009
82.75	0.7908	0.8925	76.5652	0.7722	0.9009
82.8333	0.7914	0.8922	76.6423	0.7725	0.9006
82.9167	0.7914	0.8922	76.7194	0.7725	0.9006
83	0.7917	0.8922	76.7965	0.7728	0.9006
83.0833	0.7921	0.8919	76.8736	0.7728	0.9002
83.1667	0.7921	0.8919	76.9507	0.7731	0.9002
83.25	0.7924	0.8916	77.0279	0.7731	0.8999
83.3333	0.7927	0.8916	77.105	0.7734	0.8999
83.4167	0.793	0.8913	77.1821	0.7738	0.8999
83.5	0.7933	0.8913	77.2592	0.7738	0.8996
83.5833	0.7936	0.8909	77.3363	0.7741	0.8996
83.6667	0.7936	0.8909	77.4134	0.7741	0.8993
83.75	0.7939	0.8909	77.4905	0.7744	0.8993
83.8333	0.7942	0.8909	77.5676	0.7747	0.8993
83.9167	0.7948	0.8906	77.6447	0.7747	0.899
84	0.7948	0.8903	77.7218	0.7747	0.899
84.0833	0.7955	0.8903	77.7989	0.775	0.8987
84.1667	0.7955	0.8903	77.876	0.7753	0.8987
84.25	0.7958	0.89	77.9531	0.7753	0.8984
84.3333	0.7961	0.8897	78.0302	0.7756	0.8984
84.4167	0.7961	0.8897	78.1073	0.7756	0.8981
84.5	0.7967	0.8897	78.1844	0.7759	0.8981
84.5833	0.7967	0.8897	78.2615	0.7762	0.8981
84.6667	0.797	0.8891	78.3386	0.7765	0.8981
84.75	0.7973	0.8891	78.4157	0.7765	0.8978
84.8333	0.7973	0.8888	78.4928	0.7765	0.8975
84.9167	0.7979	0.8888	78.57	0.7769	0.8975
85	0.7979	0.8885	78.647	0.7769	0.8975
85.0833	0.7983	0.8885	78.7242	0.7772	0.8975
85.1667	0.7986	0.8882	78.8013	0.7775	0.8971
85.25	0.7989	0.8882	78.8784	0.7775	0.8968
85.3333	0.7992	0.8882	78.9555	0.7778	0.8968
85.4167	0.7992	0.8878	79.0326	0.7778	0.8968
85.5	0.7995	0.8878	79.1097	0.7778	0.8968
85.5833	0.7998	0.8878	79.1868	0.7781	0.8965
85.6667	0.8001	0.8875	79.2639	0.7784	0.8965
85.75	0.8001	0.8875	79.341	0.7787	0.8962
85.8333	0.8004	0.8872	79.4181	0.779	0.8962
85.9167	0.8007	0.8872	79.4952	0.779	0.8962
86	0.801	0.8872	79.5723	0.779	0.8959
86.0833	0.8014	0.8869	79.6494	0.7793	0.8959
86.1667	0.8017	0.8869	79.7265	0.7796	0.8956
86.25	0.8017	0.8866	79.8036	0.7796	0.8956
86.3333	0.802	0.8866	79.8807	0.78	0.8956
86.4167	0.8023	0.8866	79.9578	0.78	0.8953
86.5	0.8026	0.8863	80.0349	0.7806	0.8953
86.5833	0.8026	0.8863	80.112	0.7806	0.895
86.6667	0.8029	0.886	80.1891	0.7809	0.895
86.75	0.8032	0.8857	80.2663	0.7809	0.895
86.8333	0.8035	0.8857	80.3434	0.7812	0.8947
86.9167	0.8038	0.8857	80.4205	0.7815	0.8947
87	0.8041	0.8857	80.4976	0.7815	0.8947
87.0833	0.8041	0.8854	80.5747	0.7818	0.8944
87.1667	0.8048	0.8854	80.6518	0.7818	0.8944
87.25	0.8048	0.8854	80.7289	0.7821	0.8944
87.3333	0.8051	0.8851	80.806	0.7824	0.894
87.4167	0.8054	0.8851	80.8831	0.7824	0.894
87.5	0.8054	0.8851	80.9602	0.7828	0.8937
87.5833	0.806	0.8847	81.0373	0.7831	0.8937
87.6667	0.806	0.8847	81.1144	0.7831	0.8937
87.75	0.8063	0.8844	81.1915	0.7834	0.8937
87.8333	0.8066	0.8844	81.2686	0.7834	0.8934
87.9167	0.8069	0.8844	81.3457	0.7837	0.8934
88	0.8072	0.8841	81.4228	0.7837	0.8931
88.0833	0.8076	0.8841	81.4999	0.784	0.8931
88.1667	0.8079	0.8838	81.577	0.7843	0.8931
88.25	0.8079	0.8838	81.6542	0.7843	0.8928
88.3333	0.8082	0.8838	81.7313	0.7843	0.8928
88.4167	0.8085	0.8838	81.8084	0.7846	0.8928
88.5	0.8088	0.8835	81.8855	0.7849	0.8925
88.5833	0.8088	0.8835	81.9626	0.7849	0.8925
88.6667	0.8091	0.8832	82.0397	0.7852	0.8925
88.75	0.8094	0.8832	82.1168	0.7855	0.8922
88.8333	0.8097	0.8832	82.1939	0.7855	0.8922
88.9167	0.8103	0.8829	82.271	0.7855	0.8919
89	0.8103	0.8829	82.3481	0.7859	0.8919
89.0833	0.8103	0.8829	82.4252	0.7862	0.8919
89.1667	0.811	0.8826	82.5023	0.7865	0.8919
89.25	0.811	0.8826	82.5794	0.7865	0.8919
89.3333	0.8113	0.8826	82.6565	0.7868	0.8916
89.4167	0.8116	0.8823	82.7336	0.7868	0.8916
89.5	0.8119	0.8823	82.8107	0.7868	0.8913
89.5833	0.8122	0.8823	82.8878	0.7874	0.8913
89.6667	0.8122	0.882	82.9649	0.7877	0.8913
89.75	0.8128	0.882	83.042	0.7877	0.8913
89.8333	0.8128	0.882	83.1191	0.7877	0.8909
89.9167	0.8134	0.882	83.1963	0.788	0.8909
90	0.8134	0.8816	83.2733	0.788	0.8906
90.0833	0.8134	0.8816	83.3505	0.7883	0.8906
90.1667	0.8141	0.8813	83.4276	0.7886	0.8906
90.25	0.8144	0.8813	83.5047	0.7886	0.8906
90.3333	0.8147	0.8813	83.5818	0.7886	0.8903
90.4167	0.8147	0.881	83.6589	0.789	0.8903
90.5	0.8153	0.881	83.736	0.7893	0.89
90.5833	0.8153	0.881	83.8131	0.7896	0.89
90.6667	0.8156	0.8807	83.8902	0.7899	0.89
90.75	0.8159	0.8807	83.9673	0.7899	0.89
90.8333	0.8162	0.8807	84.0444	0.7902	0.8897
90.9167	0.8165	0.8807	84.1215	0.7902	0.8897
91	0.8169	0.8804	84.1986	0.7905	0.8897
91.0833	0.8169	0.8804	84.2757	0.7908	0.8894
91.1667	0.8172	0.8804	84.3528	0.7908	0.8894
91.25	0.8178	0.8801	84.4299	0.7911	0.8894
91.3333	0.8178	0.8801	84.507	0.7911	0.8894
91.4167	0.8181	0.8801	84.5841	0.7914	0.8891
91.5	0.8184	0.8798	84.6612	0.7914	0.8891
91.5833	0.8184	0.8798	84.7383	0.7917	0.8888
91.6667	0.819	0.8798	84.8154	0.7917	0.8888
91.75	0.819	0.8795	84.8925	0.7921	0.8888
91.8333	0.819	0.8795	84.9697	0.7924	0.8888
91.9167	0.8196	0.8795	85.0468	0.7924	0.8885
92	0.82	0.8792	85.1239	0.7927	0.8885
92.0833	0.8203	0.8792	85.201	0.793	0.8882
92.1667	0.8203	0.8792	85.2781	0.793	0.8882
92.25	0.8206	0.8789	85.3552	0.7933	0.8882
92.3333	0.8209	0.8789	85.4323	0.7936	0.8882
92.4167	0.8212	0.8789	85.5094	0.7936	0.8882
92.5	0.8218	0.8789	85.5865	0.7936	0.8878
92.5833	0.8221	0.8785	85.6636	0.7942	0.8878
92.6667	0.8221	0.8785	85.7407	0.7942	0.8875
92.75	0.8224	0.8782	85.8178	0.7945	0.8875
92.8333	0.8231	0.8782	85.8949	0.7945	0.8875
92.9167	0.8231	0.8782	85.972	0.7948	0.8872
93	0.8231	0.8782	86.0491	0.7948	0.8872
93.0833	0.8237	0.8782	86.1262	0.7952	0.8872
93.1667	0.824	0.8779	86.2033	0.7955	0.8872
93.25	0.8243	0.8779	86.2804	0.7955	0.8869
93.3333	0.8246	0.8776	86.3576	0.7955	0.8869
93.4167	0.8246	0.8776	86.4347	0.7961	0.8869
93.5	0.8249	0.8776	86.5118	0.7961	0.8869
93.5833	0.8252	0.8776	86.5889	0.7961	0.8866
93.6667	0.8255	0.8773	86.666	0.7964	0.8866
93.75	0.8258	0.8773	86.7431	0.7967	0.8866
93.8333	0.8262	0.8773	86.8202	0.7967	0.8863
93.9167	0.8262	0.877	86.8973	0.797	0.8863
94	0.8265	0.877	86.9744	0.7973	0.8863
94.0833	0.8268	0.877	87.0515	0.7973	0.8863
94.1667	0.8271	0.877	87.1286	0.7976	0.8857
94.25	0.8274	0.8767	87.2057	0.7979	0.8857
94.3333	0.8274	0.8767	87.2828	0.7979	0.8854
94.4167	0.828	0.8767	87.3599	0.7983	0.8854
94.5	0.828	0.8764	87.437	0.7983	0.8854
94.5833	0.8283	0.8764	87.5141	0.7986	0.8854
94.6667	0.8286	0.8764	87.5912	0.7989	0.8851
94.75	0.8289	0.8761	87.6683	0.7992	0.8851
94.8333	0.8293	0.8761	87.7454	0.7992	0.8851
94.9167	0.8296	0.8761	87.8225	0.7992	0.8847
95	0.8296	0.8758	87.8996	0.7995	0.8847
95.0833	0.8299	0.8758	87.9767	0.7998	0.8847
95.1667	0.8305	0.8758	88.0539	0.7998	0.8847
95.25	0.8305	0.8758	88.131	0.8001	0.8844
95.3333	0.8308	0.8754	88.2081	0.8004	0.8844
95.4167	0.8311	0.8754	88.2852	0.8007	0.8841
95.5	0.8311	0.8754	88.3623	0.8007	0.8841
95.5833	0.8314	0.8751	88.4394	0.801	0.8841
95.6667	0.8317	0.8751	88.5165	0.8014	0.8841
95.75	0.832	0.8751	88.5936	0.8014	0.8838
95.8333	0.8324	0.8751	88.6707	0.8017	0.8838
95.9167	0.8327	0.8748	88.7478	0.8017	0.8838
96	0.8327	0.8748	88.8249	0.8017	0.8835
96.0833	0.833	0.8748	88.902	0.802	0.8835
96.1667	0.8336	0.8745	88.9791	0.8023	0.8835
96.25	0.8336	0.8745	89.0562	0.8026	0.8835
96.3333	0.8339	0.8745	89.1333	0.8026	0.8832
96.4167	0.8342	0.8742	89.2104	0.8029	0.8832
96.5	0.8342	0.8742	89.2875	0.8032	0.8829
96.5833	0.8345	0.8742	89.3646	0.8035	0.8829
96.6667	0.8348	0.8739	89.4417	0.8035	0.8829
96.75	0.8351	0.8739	89.5189	0.8035	0.8829
96.8333	0.8355	0.8739	89.596	0.8038	0.8829
96.9167	0.8355	0.8739	89.6731	0.8041	0.8826
97	0.8361	0.8736	89.7502	0.8041	0.8826
97.0833	0.8364	0.8736	89.8273	0.8045	0.8823
97.1667	0.8367	0.8733	89.9044	0.8048	0.8823
97.25	0.8367	0.8733	89.9815	0.8048	0.8823
97.3333	0.837	0.8733	90.0586	0.8051	0.882
97.4167	0.8373	0.8733	90.1357	0.8051	0.882
97.5	0.8373	0.873	90.2128	0.8054	0.882
97.5833	0.8379	0.873	90.2899	0.8057	0.8816
97.6667	0.8379	0.873	90.367	0.806	0.8816
97.75	0.8382	0.8727	90.4441	0.806	0.8816
97.8333	0.8386	0.8727	90.5212	0.8063	0.8816
97.9167	0.8386	0.8727	90.5983	0.8066	0.8816
98	0.8392	0.8723	90.6754	0.8066	0.8813
98.0833	0.8392	0.8723	90.7525	0.8066	0.8813
98.1667	0.8395	0.8723	90.8296	0.8069	0.881
98.25	0.8398	0.8723	90.9067	0.8072	0.881
98.3333	0.8401	0.872	90.9839	0.8072	0.881
98.4167	0.8404	0.872	91.061	0.8076	0.881
98.5	0.8404	0.872	91.1381	0.8082	0.8807
98.5833	0.8407	0.8717	91.2152	0.8082	0.8807
98.6667	0.841	0.8717	91.2923	0.8085	0.8807
98.75	0.8413	0.8717	91.3694	0.8088	0.8804
98.8333	0.8417	0.8714	91.4465	0.8088	0.8804
98.9167	0.8417	0.8714	91.5236	0.8091	0.8804
99	0.842	0.8714	91.6007	0.8094	0.8804
99.0833	0.8423	0.8711	91.6778	0.8094	0.8801
99.1667	0.8426	0.8711	91.7549	0.8097	0.8801
99.25	0.8429	0.8708	91.832	0.8097	0.8801
99.3333	0.8429	0.8708	91.9091	0.81	0.8798
99.4167	0.8432	0.8708	91.9862	0.8103	0.8798
99.5	0.8435	0.8708	92.0633	0.8107	0.8798
99.5833	0.8438	0.8705	92.1404	0.8107	0.8795
99.6667	0.8441	0.8705	92.2175	0.811	0.8795
99.75	0.8441	0.8705	92.2946	0.811	0.8795
99.8333	0.8441	0.8702	92.3717	0.8113	0.8792
99.9167	0.8448	0.8702	92.4488	0.8116	0.8792
100	0.8451	0.8702	92.5259	0.8119	0.8792
100.083	0.8451	0.8699	92.603	0.8119	0.8792
100.167	0.8454	0.8699	92.6802	0.8122	0.8789
100.25	0.8457	0.8699	92.7573	0.8122	0.8789
100.333	0.846	0.8696	92.8344	0.8125	0.8789
100.417	0.846	0.8696	92.9115	0.8128	0.8785
100.5	0.8463	0.8696	92.9886	0.8128	0.8785
100.583	0.8466	0.8696	93.0657	0.8131	0.8785
100.667	0.8469	0.8692	93.1428	0.8134	0.8785
100.75	0.8472	0.8692	93.2199	0.8134	0.8785
100.833	0.8472	0.8689	93.297	0.8138	0.8782
100.917	0.8475	0.8689	93.3741	0.8138	0.8779
101	0.8479	0.8689	93.4512	0.8141	0.8779
101.083	0.8482	0.8689	93.5283	0.8144	0.8779
101.167	0.8482	0.8686	93.6054	0.8144	0.8779
101.25	0.8485	0.8686	93.6825	0.8147	0.8779
101.333	0.8491	0.8683	93.7596	0.815	0.8776
101.417	0.8491	0.8683	93.8367	0.815	0.8776
101.5	0.8494	0.8683	93.9138	0.8156	0.8773
101.583	0.85	0.8683	93.9909	0.8156	0.8773
101.667	0.85	0.8683	94.068	0.8156	0.8773
101.75	0.8503	0.868	94.1452	0.8159	0.877
101.833	0.8506	0.868	94.2223	0.8162	0.877
101.917	0.8506	0.8677	94.2994	0.8165	0.877
102	0.8506	0.8677	94.3765	0.8165	0.8767
102.083	0.8513	0.8677	94.4536	0.8169	0.8767
102.167	0.8513	0.8674	94.5307	0.8169	0.8767
102.25	0.8516	0.8674	94.6078	0.8172	0.8767
102.333	0.8519	0.8674	94.6849	0.8175	0.8764
102.417	0.8519	0.8671	94.762	0.8175	0.8764
102.5	0.8525	0.8671	94.8391	0.8178	0.8764
102.583	0.8525	0.8671	94.9162	0.8181	0.8761
102.667	0.8528	0.8668	94.9933	0.8181	0.8761
102.75	0.8528	0.8668	95.0704	0.8184	0.8761
102.833	0.8531	0.8668	95.1475	0.8187	0.8758
102.917	0.8534	0.8668	95.2246	0.819	0.8758
103	0.8537	0.8665	95.3017	0.819	0.8758
103.083	0.8537	0.8665	95.3788	0.8193	0.8754
103.167	0.8541	0.8665	95.4559	0.8193	0.8754
103.25	0.8544	0.8661	95.533	0.8196	0.8754
103.333	0.8544	0.8661	95.6101	0.82	0.8754
103.417	0.8547	0.8658	95.6873	0.82	0.8754
103.5	0.855	0.8658	95.7643	0.8206	0.8751
103.583	0.855	0.8658	95.8415	0.8206	0.8751
103.667	0.8553	0.8658	95.9186	0.8206	0.8748
103.75	0.8556	0.8655	95.9957	0.8209	0.8748
103.833	0.8556	0.8655	96.0728	0.8212	0.8748
103.917	0.8559	0.8652	96.1499	0.8212	0.8748
104	0.8562	0.8652	96.227	0.8215	0.8745
104.083	0.8562	0.8652	96.3041	0.8218	0.8745
104.167	0.8568	0.8652	96.3812	0.8218	0.8742
104.25	0.8568	0.8649	96.4583	0.8221	0.8742
104.333	0.8572	0.8646	96.5354	0.8224	0.8742
104.417	0.8572	0.8646	96.6125	0.8224	0.8742
104.5	0.8575	0.8646	96.6896	0.8227	0.8739
104.583	0.8578	0.8646	96.7667	0.8231	0.8739
104.667	0.8581	0.8643	96.8438	0.8231	0.8739
104.75	0.8581	0.8643	96.9209	0.8237	0.8736
104.833	0.8584	0.8643	96.998	0.8237	0.8736
104.917	0.8584	0.864	97.0751	0.8237	0.8736
105	0.8587	0.864	97.1522	0.8243	0.8736
105.083	0.859	0.864	97.2293	0.8243	0.8733
105.167	0.8593	0.8637	97.3064	0.8243	0.8733
105.25	0.8593	0.8637	97.3836	0.8249	0.873
105.333	0.8596	0.8634	97.4607	0.8249	0.873
105.417	0.8596	0.8634	97.5378	0.8252	0.873
105.5	0.8599	0.8634	97.6149	0.8252	0.873
105.583	0.8603	0.8634	97.692	0.8255	0.873
105.667	0.8603	0.863	97.7691	0.8255	0.8727
105.75	0.8606	0.863	97.8462	0.8258	0.8727
105.833	0.8606	0.863	97.9233	0.8262	0.8727
105.917	0.8609	0.8627	98.0004	0.8265	0.8723
106	0.8612	0.8627	98.0775	0.8265	0.8723
106.083	0.8612	0.8627	98.1546	0.8268	0.8723
106.167	0.8615	0.8624	98.2317	0.8268	0.872
106.25	0.8618	0.8624	98.3088	0.8271	0.872
106.333	0.8618	0.8618	98.3859	0.8274	0.8717
106.417	0.8621	0.8618	98.463	0.8277	0.8717
106.5	0.8621	0.8618	98.5401	0.828	0.8717
106.583	0.8624	0.8618	98.6172	0.8283	0.8717
106.667	0.8627	0.8615	98.6943	0.8283	0.8714
106.75	0.863	0.8615	98.7715	0.8286	0.8714
106.833	0.8634	0.8612	98.8486	0.8289	0.8714
106.917	0.8634	0.8612	98.9257	0.8289	0.8711
107	0.8634	0.8612	99.0028	0.8293	0.8711
107.083	0.8637	0.8612	99.0799	0.8293	0.8711
107.167	0.864	0.8609	99.157	0.8296	0.8711
107.25	0.8643	0.8609	99.2341	0.8299	0.8708
107.333	0.8643	0.8606	99.3112	0.8302	0.8708
107.417	0.8643	0.8606	99.3883	0.8305	0.8708
107.5	0.8649	0.8606	99.4654	0.8305	0.8705
107.583	0.8649	0.8603	99.5425	0.8308	0.8705
107.667	0.8649	0.8603	99.6196	0.8311	0.8705
107.75	0.8652	0.8603	99.6967	0.8311	0.8705
107.833	0.8655	0.8599	99.7738	0.8314	0.8702
107.917	0.8655	0.8599	99.8509	0.8314	0.8702
108	0.8658	0.8599	99.928	0.8317	0.8699
108.083	0.8658	0.8596	100.005	0.832	0.8699
108.167	0.8661	0.8596	100.082	0.832	0.8699
108.25	0.8665	0.8593	100.159	0.8324	0.8699
108.333	0.8665	0.8593	100.236	0.8327	0.8696
108.417	0.8668	0.8593	100.314	0.833	0.8696
108.5	0.8668	0.8593	100.391	0.833	0.8692
108.583	0.8668	0.8593	100.468	0.833	0.8692
108.667	0.8674	0.859	100.545	0.8336	0.8692
108.75	0.8674	0.859	100.622	0.8336	0.8692
108.833	0.8674	0.8587	100.699	0.8339	0.8692
108.917	0.8677	0.8587	100.776	0.8342	0.8689
109	0.868	0.8587	100.853	0.8345	0.8689
109.083	0.868	0.8584	100.93	0.8345	0.8686
109.167	0.8683	0.8584	101.007	0.8348	0.8686
109.25	0.8683	0.8581	101.085	0.8351	0.8686
109.333	0.8686	0.8581	101.162	0.8351	0.8683
109.417	0.8689	0.8581	101.239	0.8358	0.8683
109.5	0.8689	0.8581	101.316	0.8361	0.8683
109.583	0.8692	0.8578	101.393	0.8361	0.868
109.667	0.8692	0.8575	101.47	0.8364	0.868
109.75	0.8696	0.8575	101.547	0.8367	0.868
109.833	0.8699	0.8575	101.624	0.8367	0.868
109.917	0.8699	0.8575	101.701	0.837	0.868
110	0.8699	0.8572	101.779	0.8373	0.8677
110.083	0.8702	0.8572	101.856	0.8373	0.8677
110.167	0.8705	0.8572	101.933	0.8376	0.8674
110.25	0.8705	0.8568	102.01	0.8376	0.8674
110.333	0.8708	0.8568	102.087	0.8382	0.8674
110.417	0.8708	0.8568	102.164	0.8382	0.8674
110.5	0.8711	0.8568	102.241	0.8382	0.8671
110.583	0.8711	0.8565	102.318	0.8386	0.8671
110.667	0.8714	0.8565	102.395	0.8389	0.8671
110.75	0.8717	0.8562	102.472	0.8392	0.8668
110.833	0.8717	0.8562	102.55	0.8395	0.8668
110.917	0.8717	0.8562	102.627	0.8395	0.8668
111	0.872	0.8559	102.704	0.8395	0.8668
111.083	0.872	0.8559	102.781	0.8401	0.8665
111.167	0.8723	0.8559	102.858	0.8404	0.8661
111.25	0.8727	0.8556	102.935	0.8404	0.8661
111.333	0.8727	0.8556	103.012	0.8407	0.8661
111.417	0.873	0.8556	103.089	0.8407	0.8661
111.5	0.873	0.8553	103.166	0.841	0.8658
111.583	0.8733	0.855	103.244	0.8413	0.8658
111.667	0.8733	0.855	103.321	0.8417	0.8658
111.75	0.8736	0.855	103.398	0.8417	0.8655
111.833	0.8736	0.855	103.475	0.842	0.8655
111.917	0.8739	0.8547	103.552	0.842	0.8655
112	0.8742	0.8547	103.629	0.8423	0.8655
112.083	0.8742	0.8544	103.706	0.8426	0.8655
112.167	0.8742	0.8544	103.783	0.8429	0.8652
112.25	0.8745	0.8544	103.86	0.8429	0.8652
112.333	0.8745	0.8544	103.937	0.8432	0.8649
112.417	0.8748	0.8541	104.015	0.8435	0.8649
112.5	0.8748	0.8541	104.092	0.8435	0.8649
112.583	0.8751	0.8537	104.169	0.8438	0.8649
112.667	0.8754	0.8537	104.246	0.8438	0.8646
112.75	0.8754	0.8537	104.323	0.8441	0.8646
112.833	0.8754	0.8534	104.4	0.8444	0.8643
112.917	0.8761	0.8534	104.477	0.8444	0.8643
113	0.8764	0.8534	104.554	0.8444	0.8643
113.083	0.8764	0.8531	104.631	0.8451	0.8643
113.167	0.8764	0.8531	104.709	0.8451	0.864
113.25	0.8767	0.8531	104.786	0.8454	0.864
113.333	0.877	0.8531	104.863	0.8457	0.8637
113.417	0.877	0.8528	104.94	0.8457	0.8637
113.5	0.877	0.8528	105.017	0.846	0.8637
113.583	0.8773	0.8525	105.094	0.846	0.8634
113.667	0.8773	0.8525	105.171	0.8463	0.8634
113.75	0.8776	0.8525	105.248	0.8466	0.8634
113.833	0.8776	0.8522	105.325	0.8469	0.8634
113.917	0.8779	0.8522	105.402	0.8469	0.863
114	0.8779	0.8519	105.48	0.8472	0.863
114.083	0.8782	0.8519	105.557	0.8475	0.863
114.167	0.8782	0.8519	105.634	0.8475	0.863
114.25	0.8782	0.8519	105.711	0.8479	0.8627
114.333	0.8789	0.8516	105.788	0.8482	0.8627
114.417	0.8789	0.8516	105.865	0.8482	0.8624
114.5	0.8789	0.8513	105.942	0.8482	0.8624
114.583	0.8792	0.8513	106.019	0.8488	0.8624
114.667	0.8792	0.851	106.096	0.8488	0.8624
114.75	0.8795	0.851	106.174	0.8491	0.8621
114.833	0.8795	0.851	106.251	0.8494	0.8621
114.917	0.8795	0.851	106.328	0.8494	0.8618
115	0.8798	0.8506	106.405	0.8497	0.8618
115.083	0.8798	0.8506	106.482	0.8497	0.8618
115.167	0.8801	0.8506	106.559	0.85	0.8618
115.25	0.8801	0.8506	106.636	0.8503	0.8615
115.333	0.8804	0.8503	106.713	0.8503	0.8615
115.417	0.8804	0.85	106.79	0.8506	0.8615
115.5	0.8807	0.85	106.867	0.851	0.8612
115.583	0.8807	0.85	106.945	0.851	0.8612
115.667	0.8807	0.8497	107.022	0.8513	0.8612
115.75	0.881	0.8497	107.099	0.8516	0.8612
115.833	0.8813	0.8494	107.176	0.8519	0.8609
115.917	0.8813	0.8494	107.253	0.8519	0.8606
116	0.8813	0.8494	107.33	0.8522	0.8606
116.083	0.8816	0.8491	107.407	0.8522	0.8606
116.167	0.8816	0.8491	107.484	0.8525	0.8606
116.25	0.882	0.8491	107.561	0.8528	0.8606
116.333	0.882	0.8488	107.639	0.8528	0.8603
116.417	0.882	0.8488	107.716	0.8531	0.8603
116.5	0.8823	0.8488	107.793	0.8534	0.8603
116.583	0.8826	0.8488	107.87	0.8534	0.8599
116.667	0.8826	0.8485	107.947	0.8537	0.8599
116.75	0.8826	0.8485	108.024	0.8537	0.8599
116.833	0.8829	0.8482	108.101	0.8541	0.8599
116.917	0.8832	0.8482	108.178	0.8541	0.8596
117	0.8832	0.8482	108.255	0.8544	0.8596
117.083	0.8832	0.8479	108.332	0.8547	0.8593
117.167	0.8832	0.8479	108.41	0.855	0.8593
117.25	0.8835	0.8479	108.487	0.855	0.8593
117.333	0.8838	0.8475	108.564	0.8553	0.8593
117.417	0.8838	0.8475	108.641	0.8556	0.859
117.5	0.8838	0.8475	108.718	0.8556	0.859
117.583	0.8841	0.8472	108.795	0.8559	0.859
117.667	0.8841	0.8472	108.872	0.8559	0.8587
117.75	0.8844	0.8469	108.949	0.8562	0.8587
117.833	0.8844	0.8469	109.026	0.8562	0.8587
117.917	0.8844	0.8469	109.104	0.8568	0.8581
118	0.8847	0.8469	109.181	0.8568	0.8581
118.083	0.8847	0.8466	109.258	0.8572	0.8581
118.167	0.8851	0.8466	109.335	0.8572	0.8578
118.25	0.8851	0.8463	109.412	0.8575	0.8578
118.333	0.8851	0.8463	109.489	0.8575	0.8578
118.417	0.8851	0.8463	109.566	0.8578	0.8575
118.5	0.8854	0.846	109.643	0.8578	0.8575
118.583	0.8854	0.8457	109.72	0.8581	0.8575
118.667	0.8857	0.8457	109.797	0.8584	0.8575
118.75	0.8857	0.8457	109.875	0.8587	0.8572
118.833	0.886	0.8457	109.952	0.8587	0.8572
118.917	0.886	0.8454	110.029	0.8587	0.8572
119	0.8863	0.8454	110.106	0.859	0.8568
119.083	0.8863	0.8454	110.183	0.8593	0.8568
119.167	0.8863	0.8451	110.26	0.8596	0.8565
119.25	0.8866	0.8451	110.337	0.8596	0.8565
119.333	0.8866	0.8451	110.414	0.8599	0.8565
119.417	0.8869	0.8448	110.491	0.8603	0.8565
119.5	0.8869	0.8444	110.569	0.8603	0.8565
119.583	0.8869	0.8444	110.646	0.8606	0.8562
119.667	0.8872	0.8444	110.723	0.8606	0.8562
119.75	0.8872	0.8444	110.8	0.8609	0.8559
119.833	0.8872	0.8441	110.877	0.8612	0.8559
119.917	0.8875	0.8441	110.954	0.8612	0.8559
120	0.8875	0.8438	111.031	0.8612	0.8559
120.083	0.8878	0.8438	111.108	0.8615	0.8556
120.167	0.8878	0.8438	111.185	0.8618	0.8556
120.25	0.8878	0.8438	111.262	0.8618	0.8553
120.333	0.8882	0.8435	111.34	0.8621	0.8553
120.417	0.8882	0.8435	111.417	0.8621	0.8553
120.5	0.8882	0.8432	111.494	0.8624	0.8553
120.583	0.8885	0.8432	111.571	0.8627	0.855
120.667	0.8885	0.8429	111.648	0.8627	0.855
120.75	0.8888	0.8429	111.725	0.863	0.855
120.833	0.8888	0.8429	111.802	0.863	0.8547
120.917	0.8888	0.8429	111.879	0.8637	0.8547
121	0.8891	0.8426	111.956	0.864	0.8547
121.083	0.8891	0.8426	112.034	0.8643	0.8544
121.167	0.8894	0.8426	112.111	0.8643	0.8544
121.25	0.8894	0.8423	112.188	0.8646	0.8544
121.333	0.8894	0.8423	112.265	0.8646	0.8541
121.417	0.8897	0.842	112.342	0.8649	0.8541
121.5	0.8897	0.842	112.419	0.8649	0.8541
121.583	0.89	0.842	112.496	0.8652	0.8541
121.667	0.89	0.8417	112.573	0.8655	0.8541
121.75	0.89	0.8417	112.65	0.8658	0.8537
121.833	0.89	0.8413	112.727	0.8658	0.8534
121.917	0.8903	0.8413	112.805	0.8658	0.8534
122	0.8906	0.8413	112.882	0.8661	0.8534
122.083	0.8906	0.8413	112.959	0.8661	0.8534
122.167	0.8906	0.841	113.036	0.8665	0.8531
122.25	0.8906	0.8407	113.113	0.8668	0.8531
122.333	0.8906	0.8407	113.19	0.8668	0.8528
122.417	0.8909	0.8407	113.267	0.8671	0.8528
122.5	0.8913	0.8407	113.344	0.8671	0.8528
122.583	0.8913	0.8404	113.421	0.8674	0.8528
122.667	0.8913	0.8404	113.498	0.8674	0.8525
122.75	0.8916	0.8401	113.576	0.8677	0.8525
122.833	0.8916	0.8401	113.653	0.868	0.8522
122.917	0.8919	0.8401	113.73	0.868	0.8522
123	0.8919	0.8398	113.807	0.8683	0.8522
123.083	0.8919	0.8398	113.884	0.8683	0.8522
123.167	0.8919	0.8395	113.961	0.8686	0.8519
123.25	0.8919	0.8395	114.038	0.8686	0.8519
123.333	0.8922	0.8395	114.115	0.8689	0.8519
123.417	0.8925	0.8395	114.192	0.8689	0.8516
123.5	0.8925	0.8392	114.27	0.8696	0.8516
123.583	0.8925	0.8389	114.347	0.8696	0.8516
123.667	0.8925	0.8389	114.424	0.8696	0.8516
123.75	0.8928	0.8389	114.501	0.8699	0.8513
123.833	0.8928	0.8389	114.578	0.8699	0.8513
123.917	0.8931	0.8386	114.655	0.8702	0.8513
124	0.8931	0.8386	114.732	0.8705	0.851
124.083	0.8931	0.8382	114.809	0.8705	0.851
124.167	0.8934	0.8382	114.886	0.8708	0.851
124.25	0.8934	0.8382	114.963	0.8708	0.8506
124.333	0.8934	0.8379	115.041	0.8708	0.8506
124.417	0.8937	0.8379	115.118	0.8711	0.8506
124.5	0.8937	0.8376	115.195	0.8714	0.8503
124.583	0.8937	0.8376	115.272	0.8714	0.8503
124.667	0.894	0.8376	115.349	0.8717	0.8503
124.75	0.894	0.8376	115.426	0.872	0.8503
124.833	0.894	0.8373	115.503	0.872	0.85
124.917	0.8944	0.8373	115.58	0.872	0.85
125	0.8944	0.837	115.657	0.8723	0.8497
125.083	0.8944	0.837	115.735	0.8727	0.8497
125.167	0.8944	0.837	115.812	0.8727	0.8497
125.25	0.8947	0.8367	115.889	0.8727	0.8494
125.333	0.895	0.8367	115.966	0.873	0.8494
125.417	0.895	0.8364	116.043	0.8733	0.8494
125.5	0.895	0.8364	116.12	0.8733	0.8491
125.583	0.895	0.8364	116.197	0.8733	0.8491
125.667	0.8953	0.8361	116.274	0.8736	0.8491
125.75	0.8953	0.8361	116.351	0.8739	0.8491
125.833	0.8953	0.8358	116.428	0.8739	0.8488
125.917	0.8956	0.8358	116.506	0.8742	0.8488
126	0.8956	0.8358	116.583	0.8742	0.8488
126.083	0.8956	0.8358	116.66	0.8745	0.8485
126.167	0.8956	0.8355	116.737	0.8748	0.8485
126.25	0.8959	0.8351	116.814	0.8748	0.8485
126.333	0.8959	0.8351	116.891	0.8748	0.8485
126.417	0.8962	0.8351	116.968	0.8751	0.8482
126.5	0.8962	0.8348	117.045	0.8754	0.8479
126.583	0.8962	0.8348	117.122	0.8754	0.8479
126.667	0.8962	0.8348	117.2	0.8758	0.8479
126.75	0.8965	0.8342	117.277	0.8758	0.8479
126.833	0.8965	0.8342	117.354	0.8761	0.8479
126.917	0.8965	0.8342	117.431	0.8761	0.8475
127	0.8968	0.8339	117.508	0.8764	0.8475
127.083	0.8968	0.8336	117.585	0.8764	0.8472
127.167	0.8968	0.8339	117.662	0.8767	0.8472
127.25	0.8971	0.8336	117.739	0.8767	0.8472
127.333	0.8971	0.8336	117.816	0.877	0.8472
127.417	0.8971	0.8333	117.893	0.877	0.8469
127.5	0.8975	0.8333	117.971	0.8773	0.8469
127.583	0.8975	0.833	118.048	0.8773	0.8466
127.667	0.8975	0.833	118.125	0.8776	0.8466
127.75	0.8978	0.833	118.202	0.8776	0.8466
127.833	0.8978	0.833	118.279	0.8779	0.8463
127.917	0.8981	0.8327	118.356	0.8779	0.8463
128	0.8981	0.8324	118.433	0.8782	0.8463
128.083	0.8981	0.8324	118.51	0.8782	0.8463
128.167	0.8981	0.8324	118.587	0.8785	0.846
128.25	0.8984	0.8324	118.665	0.8785	0.846
128.333	0.8984	0.832	118.742	0.8789	0.846
128.417	0.8984	0.8317	118.819	0.8789	0.8457
128.5	0.8984	0.8317	118.896	0.8792	0.8457
128.583	0.8987	0.8317	118.973	0.8792	0.8454
128.667	0.8987	0.8317	119.05	0.8795	0.8454
128.75	0.8987	0.8314	119.127	0.8795	0.8454
128.833	0.8987	0.8314	119.204	0.8798	0.8454
128.917	0.899	0.8311	119.281	0.8798	0.8451
129	0.899	0.8311	119.358	0.8801	0.8451
129.083	0.899	0.8311	119.436	0.8801	0.8448
129.167	0.8993	0.8308	119.513	0.8804	0.8448
129.25	0.8993	0.8308	119.59	0.8804	0.8448
129.333	0.8993	0.8305	119.667	0.8804	0.8444
129.417	0.8993	0.8305	119.744	0.8807	0.8444
129.5	0.8996	0.8305	119.821	0.881	0.8444
129.583	0.8996	0.8305	119.898	0.881	0.8441
129.667	0.8999	0.8302	119.975	0.8813	0.8441
129.75	0.8999	0.8302	120.052	0.8813	0.8441
129.833	0.8999	0.8299	120.13	0.8816	0.8441
129.917	0.9002	0.8299	120.207	0.8816	0.8441
130	0.9002	0.8296	120.284	0.882	0.8438
130.083	0.9002	0.8296	120.361	0.882	0.8438
130.167	0.9006	0.8293	120.438	0.882	0.8435
130.25	0.9006	0.8293	120.515	0.8823	0.8435
130.333	0.9006	0.8293	120.592	0.8823	0.8435
130.417	0.9006	0.8293	120.669	0.8826	0.8435
130.5	0.9006	0.8289	120.746	0.8826	0.8432
130.583	0.9009	0.8289	120.823	0.8829	0.8432
130.667	0.9009	0.8286	120.901	0.8829	0.8429
130.75	0.9012	0.8286	120.978	0.8832	0.8429
130.833	0.9012	0.8286	121.055	0.8832	0.8429
130.917	0.9012	0.8283	121.132	0.8835	0.8429
131	0.9012	0.8283	121.209	0.8835	0.8426
131.083	0.9015	0.828	121.286	0.8835	0.8426
131.167	0.9015	0.828	121.363	0.8838	0.8423
131.25	0.9015	0.828	121.44	0.8841	0.8423
131.333	0.9018	0.8277	121.517	0.8841	0.8423
131.417	0.9018	0.8277	121.595	0.8841	0.8423
131.5	0.9018	0.8274	121.672	0.8844	0.842
131.583	0.9018	0.8274	121.749	0.8844	0.842
131.667	0.9018	0.8274	121.826	0.8847	0.8417
131.75	0.9021	0.8271	121.903	0.8847	0.8417
131.833	0.9021	0.8271	121.98	0.8851	0.8417
131.917	0.9024	0.8268	122.057	0.8851	0.8417
132	0.9024	0.8268	122.134	0.8854	0.8413
132.083	0.9024	0.8268	122.211	0.8854	0.8413
132.167	0.9024	0.8265	122.288	0.8857	0.841
132.25	0.9027	0.8265	122.366	0.8857	0.841
132.333	0.9027	0.8262	122.443	0.8857	0.841
132.417	0.9027	0.8262	122.52	0.886	0.841
132.5	0.9033	0.8262	122.597	0.886	0.8407
132.583	0.9033	0.8258	122.674	0.8863	0.8407
132.667	0.9033	0.8258	122.751	0.8863	0.8404
132.75	0.9033	0.8255	122.828	0.8866	0.8404
132.833	0.9037	0.8255	122.905	0.8866	0.8404
132.917	0.9037	0.8255	122.982	0.8866	0.8404
133	0.9037	0.8252	123.06	0.8869	0.8404
133.083	0.904	0.8252	123.137	0.8872	0.8401
133.167	0.904	0.8252	123.214	0.8872	0.8401
133.25	0.904	0.8249	123.291	0.8872	0.8398
133.333	0.904	0.8249	123.368	0.8875	0.8398
133.417	0.9043	0.8246	123.445	0.8875	0.8398
133.5	0.9043	0.8246	123.522	0.8875	0.8398
133.583	0.9043	0.8246	123.599	0.8878	0.8395
133.667	0.9043	0.8243	123.676	0.8878	0.8392
133.75	0.9046	0.8243	123.753	0.8882	0.8392
133.833	0.9046	0.824	123.831	0.8882	0.8392
133.917	0.9046	0.824	123.908	0.8882	0.8392
134	0.9046	0.824	123.985	0.8885	0.8392
134.083	0.9049	0.8237	124.062	0.8888	0.8389
134.167	0.9049	0.8237	124.139	0.8888	0.8389
134.25	0.9049	0.8237	124.216	0.8888	0.8389
134.333	0.9052	0.8234	124.293	0.8891	0.8386
134.417	0.9052	0.8234	124.37	0.8894	0.8386
134.5	0.9052	0.8231	124.447	0.8894	0.8386
134.583	0.9052	0.8231	124.525	0.8894	0.8382
134.667	0.9055	0.8227	124.602	0.8894	0.8382
134.75	0.9055	0.8227	124.679	0.8897	0.8379
134.833	0.9055	0.8224	124.756	0.8897	0.8379
134.917	0.9058	0.8224	124.833	0.89	0.8379
135	0.9058	0.8224	124.91	0.89	0.8379
135.083	0.9058	0.8221	124.987	0.89	0.8376
135.167	0.9058	0.8221	125.064	0.8903	0.8376
135.25	0.9058	0.8218	125.141	0.8903	0.8376
135.333	0.9061	0.8218	125.218	0.8906	0.8373
135.417	0.9061	0.8218	125.296	0.8906	0.8373
135.5	0.9061	0.8218	125.373	0.8906	0.8373
135.583	0.9064	0.8215	125.45	0.8906	0.837
135.667	0.9064	0.8215	125.527	0.8913	0.837
135.75	0.9064	0.8212	125.604	0.8916	0.837
135.833	0.9068	0.8212	125.681	0.8916	0.8367
135.917	0.9068	0.8212	125.758	0.8916	0.8367
136	0.9068	0.8209	125.835	0.8919	0.8367
136.083	0.9068	0.8206	125.912	0.8919	0.8367
136.167	0.9071	0.8206	125.99	0.8922	0.8364
136.25	0.9071	0.8206	126.067	0.8922	0.8364
136.333	0.9071	0.8206	126.144	0.8925	0.8364
136.417	0.9071	0.8203	126.221	0.8925	0.8361
136.5	0.9071	0.82	126.298	0.8925	0.8361
136.583	0.9074	0.82	126.375	0.8928	0.8361
136.667	0.9074	0.82	126.452	0.8928	0.8358
136.75	0.9074	0.8196	126.529	0.8928	0.8358
136.833	0.9077	0.8196	126.606	0.8931	0.8355
136.917	0.9077	0.8193	126.683	0.8931	0.8355
137	0.9077	0.8193	126.761	0.8934	0.8355
137.083	0.9077	0.8193	126.838	0.8934	0.8355
137.167	0.908	0.8193	126.915	0.8934	0.8355
137.25	0.908	0.819	126.992	0.8937	0.8351
137.333	0.908	0.819	127.069	0.8937	0.8351
137.417	0.908	0.8187	127.146	0.894	0.8348
137.5	0.9083	0.8187	127.223	0.894	0.8348
137.583	0.9083	0.8184	127.3	0.894	0.8348
137.667	0.9083	0.8181	127.377	0.8944	0.8345
137.75	0.9083	0.8181	127.454	0.8944	0.8345
137.833	0.9086	0.8181	127.532	0.8947	0.8345
137.917	0.9086	0.8181	127.609	0.8947	0.8342
138	0.9086	0.8178	127.686	0.8947	0.8342
138.083	0.9089	0.8178	127.763	0.8947	0.8342
138.167	0.9089	0.8178	127.84	0.895	0.8342
138.25	0.9089	0.8175	127.917	0.8953	0.8339
138.333	0.9089	0.8175	127.994	0.8953	0.8339
138.417	0.9089	0.8172	128.071	0.8953	0.8336
138.5	0.9092	0.8172	128.148	0.8956	0.8336
138.583	0.9092	0.8169	128.226	0.8956	0.8336
138.667	0.9092	0.8169	128.303	0.8956	0.8336
138.75	0.9092	0.8169	128.38	0.8959	0.8333
138.833	0.9095	0.8165	128.457	0.8959	0.8333
138.917	0.9095	0.8165	128.534	0.8959	0.833
139	0.9095	0.8162	128.611	0.8962	0.833
139.083	0.9095	0.8162	128.688	0.8962	0.833
139.167	0.9099	0.8159	128.765	0.8965	0.833
139.25	0.9099	0.8159	128.842	0.8965	0.8327
139.333	0.9099	0.8156	128.919	0.8965	0.8327
139.417	0.9099	0.8156	128.997	0.8965	0.8327
139.5	0.9099	0.8156	129.074	0.8968	0.8324
139.583	0.9102	0.8156	129.151	0.8968	0.8324
139.667	0.9102	0.8153	129.228	0.8971	0.8324
139.75	0.9102	0.8153	129.305	0.8971	0.8324
139.833	0.9102	0.815	129.382	0.8971	0.832
139.917	0.9105	0.815	129.459	0.8975	0.8317
140	0.9105	0.8147	129.536	0.8975	0.8317
140.083	0.9108	0.8147	129.613	0.8975	0.8317
140.167	0.9108	0.8144	129.691	0.8978	0.8317
140.25	0.9108	0.8144	129.768	0.8978	0.8317
140.333	0.9108	0.8144	129.845	0.8978	0.8314
140.417	0.9108	0.8141	129.922	0.8981	0.8314
140.5	0.9108	0.8141	129.999	0.8981	0.8308
140.583	0.9111	0.8138	130.076	0.8984	0.8308
140.667	0.9111	0.8138	130.153	0.8984	0.8308
140.75	0.9111	0.8138	130.23	0.8984	0.8308
140.833	0.9114	0.8134	130.307	0.8984	0.8305
140.917	0.9114	0.8131	130.384	0.8987	0.8305
141	0.9114	0.8131	130.462	0.899	0.8305
141.083	0.9114	0.8131	130.539	0.899	0.8302
141.167	0.9114	0.8131	130.616	0.899	0.8302
141.25	0.9117	0.8128	130.693	0.899	0.8302
141.333	0.9117	0.8125	130.77	0.8993	0.8299
141.417	0.9117	0.8125	130.847	0.8993	0.8299
141.5	0.912	0.8125	130.924	0.8993	0.8299
141.583	0.912	0.8122	131.001	0.8996	0.8296
141.667	0.912	0.8122	131.078	0.8996	0.8296
141.75	0.912	0.8119	131.156	0.8996	0.8296
141.833	0.912	0.8119	131.233	0.8999	0.8293
141.917	0.9123	0.8119	131.31	0.8999	0.8293
142	0.9123	0.8116	131.387	0.8999	0.8289
142.083	0.9123	0.8113	131.464	0.9002	0.8289
142.167	0.9126	0.8113	131.541	0.9002	0.8289
142.25	0.9126	0.8113	131.618	0.9002	0.8289
142.333	0.9126	0.811	131.695	0.9006	0.8286
142.417	0.9126	0.811	131.772	0.9006	0.8286
142.5	0.9126	0.8107	131.849	0.9006	0.8286
142.583	0.9126	0.8107	131.927	0.9009	0.8283
142.667	0.913	0.8107	132.004	0.9009	0.8283
142.75	0.913	0.8103	132.081	0.9009	0.8283
142.833	0.9133	0.8103	132.158	0.9009	0.828
142.917	0.9133	0.81	132.235	0.9012	0.828
143	0.9133	0.81	132.312	0.9012	0.828
143.083	0.9133	0.81	132.389	0.9015	0.8277
143.167	0.9133	0.8097	132.466	0.9015	0.8277
143.25	0.9133	0.8094	132.543	0.9015	0.8277
143.333	0.9133	0.8094	132.621	0.9018	0.8274
143.417	0.9136	0.8094	132.698	0.9018	0.8274
143.5	0.9136	0.8091	132.775	0.9018	0.8274
143.583	0.9139	0.8091	132.852	0.9021	0.8271
143.667	0.9139	0.8088	132.929	0.9021	0.8271
143.75	0.9139	0.8088	133.006	0.9021	0.8271
143.833	0.9139	0.8088	133.083	0.9021	0.8268
143.917	0.9139	0.8085	133.16	0.9024	0.8268
144	0.9142	0.8085	133.237	0.9024	0.8268
144.083	0.9142	0.8082	133.314	0.9027	0.8265
144.167	0.9142	0.8082	133.392	0.9027	0.8265
144.25	0.9145	0.8079	133.469	0.9027	0.8265
144.333	0.9145	0.8079	133.546	0.9027	0.8262
144.417	0.9145	0.8076	133.623	0.903	0.8262
144.5	0.9145	0.8076	133.7	0.903	0.8262
144.583	0.9145	0.8072	133.777	0.903	0.8258
144.667	0.9145	0.8072	133.854	0.9033	0.8258
144.75	0.9148	0.8072	133.931	0.9033	0.8258
144.833	0.9148	0.8066	134.008	0.9033	0.8255
144.917	0.9148	0.8066	134.086	0.9033	0.8255
145	0.9148	0.8066	134.163	0.9037	0.8255
145.083	0.9148	0.8063	134.24	0.9037	0.8252
145.167	0.9151	0.8063	134.317	0.904	0.8252
145.25	0.9151	0.806	134.394	0.904	0.8252
145.333	0.9151	0.8057	134.471	0.904	0.8252
145.417	0.9151	0.8057	134.548	0.904	0.8249
145.5	0.9151	0.8057	134.625	0.9043	0.8249
145.583	0.9154	0.8054	134.702	0.9043	0.8246
145.667	0.9154	0.8054	134.779	0.9046	0.8246
145.75	0.9157	0.8051	134.857	0.9046	0.8246
145.833	0.9157	0.8051	134.934	0.9046	0.8246
145.917	0.9157	0.8048	135.011	0.9046	0.8243
146	0.9157	0.8048	135.088	0.9049	0.8243
146.083	0.9157	0.8045	135.165	0.9049	0.824
146.167	0.9161	0.8045	135.242	0.9049	0.824
146.25	0.9161	0.8041	135.319	0.9052	0.824
146.333	0.9161	0.8041	135.396	0.9052	0.824
146.417	0.9161	0.8041	135.473	0.9052	0.824
146.5	0.9164	0.8038	135.551	0.9052	0.8237
146.583	0.9164	0.8038	135.628	0.9055	0.8234
146.667	0.9164	0.8035	135.705	0.9055	0.8234
146.75	0.9164	0.8035	135.782	0.9055	0.8234
146.833	0.9167	0.8032	135.859	0.9058	0.8234
146.917	0.9167	0.8032	135.936	0.9058	0.8231
147	0.9167	0.8029	136.013	0.9058	0.8231
147.083	0.9167	0.8029	136.09	0.9058	0.8227
147.167	0.917	0.8029	136.167	0.9061	0.8227
147.25	0.917	0.8026	136.244	0.9061	0.8227
147.333	0.917	0.8026	136.322	0.9061	0.8227
147.417	0.917	0.8023	136.399	0.9064	0.8224
147.5	0.917	0.8023	136.476	0.9064	0.8224
147.583	0.9173	0.802	136.553	0.9064	0.8224
147.667	0.9173	0.8017	136.63	0.9064	0.8221
147.75	0.9173	0.8017	136.707	0.9068	0.8221
147.833	0.9173	0.8017	136.784	0.9068	0.8221
147.917	0.9176	0.8014	136.861	0.9068	0.8218
148	0.9176	0.8014	136.938	0.9071	0.8218
148.083	0.9176	0.801	137.016	0.9071	0.8218
148.167	0.9176	0.801	137.093	0.9071	0.8215
148.25	0.9176	0.8007	137.17	0.9071	0.8215
148.333	0.9179	0.8007	137.247	0.9074	0.8215
148.417	0.9179	0.8004	137.324	0.9074	0.8215
148.5	0.9179	0.8004	137.401	0.9074	0.8212
148.583	0.9179	0.8004	137.478	0.9077	0.8212
148.667	0.9182	0.8001	137.555	0.9077	0.8209
148.75	0.9182	0.8001	137.632	0.9077	0.8209
148.833	0.9182	0.7998	137.709	0.908	0.8209
148.917	0.9182	0.7998	137.787	0.908	0.8206
149	0.9182	0.7995	137.864	0.908	0.8206
149.083	0.9182	0.7995	137.941	0.908	0.8203
149.167	0.9185	0.7992	138.018	0.9083	0.8203
149.25	0.9185	0.7992	138.095	0.9083	0.8203
149.333	0.9185	0.7992	138.172	0.9083	0.8203
149.417	0.9185	0.7989	138.249	0.9086	0.82
149.5	0.9188	0.7989	138.326	0.9086	0.82
149.583	0.9188	0.7986	138.403	0.9086	0.82
149.667	0.9188	0.7986	138.481	0.9086	0.8196
149.75	0.9188	0.7983	138.558	0.9089	0.8196
149.833	0.9188	0.7979	138.635	0.9089	0.8196
149.917	0.9192	0.7979	138.712	0.9089	0.8196
150	0.9192	0.7979	138.789	0.9092	0.8193
150.083	0.9192	0.7976	138.866	0.9092	0.819
150.167	0.9192	0.7976	138.943	0.9092	0.819
150.25	0.9195	0.7973	139.02	0.9095	0.819
150.333	0.9195	0.7973	139.097	0.9095	0.819
150.417	0.9195	0.7973	139.174	0.9095	0.819
150.5	0.9195	0.7967	139.252	0.9095	0.8187
150.583	0.9198	0.7967	139.329	0.9095	0.8187
150.667	0.9198	0.7967	139.406	0.9095	0.8184
150.75	0.9198	0.7964	139.483	0.9095	0.8184
150.833	0.9201	0.7964	139.56	0.9099	0.8184
150.917	0.9198	0.7961	139.637	0.9102	0.8181
151	0.9201	0.7961	139.714	0.9102	0.8181
151.083	0.9201	0.7958	139.791	0.9102	0.8178
151.167	0.9201	0.7958	139.868	0.9102	0.8178
151.25	0.9201	0.7955	139.945	0.9102	0.8178
151.333	0.9201	0.7955	140.023	0.9105	0.8178
151.417	0.9204	0.7952	140.1	0.9105	0.8175
151.5	0.9204	0.7952	140.177	0.9105	0.8175
151.583	0.9204	0.7948	140.254	0.9108	0.8172
151.667	0.9207	0.7948	140.331	0.9108	0.8172
151.75	0.9204	0.7948	140.408	0.9108	0.8172
151.833	0.9207	0.7945	140.485	0.9108	0.8172
151.917	0.9207	0.7942	140.562	0.9111	0.8169
152	0.9207	0.7942	140.639	0.9111	0.8169
152.083	0.9207	0.7942	140.717	0.9111	0.8165
152.167	0.9207	0.7939	140.794	0.9111	0.8165
152.25	0.921	0.7939	140.871	0.9114	0.8165
152.333	0.921	0.7936	140.948	0.9114	0.8165
152.417	0.921	0.7936	141.025	0.9114	0.8162
152.5	0.921	0.7933	141.102	0.9117	0.8162
152.583	0.9213	0.793	141.179	0.9117	0.8159
152.667	0.9213	0.793	141.256	0.9117	0.8159
152.75	0.9213	0.793	141.333	0.912	0.8159
152.833	0.9216	0.7927	141.41	0.912	0.8156
152.917	0.9213	0.7927	141.488	0.912	0.8156
153	0.9216	0.7924	141.565	0.912	0.8153
153.083	0.9216	0.7921	141.642	0.912	0.8153
153.167	0.9216	0.7921	141.719	0.912	0.8153
153.25	0.9219	0.7917	141.796	0.9123	0.8153
153.333	0.9219	0.7917	141.873	0.9123	0.815
153.417	0.9219	0.7917	141.95	0.9123	0.815
153.5	0.9219	0.7914	142.027	0.9126	0.815
153.583	0.9219	0.7911	142.104	0.9126	0.8147
153.667	0.9219	0.7911	142.182	0.9126	0.8147
153.75	0.9223	0.7908	142.259	0.9126	0.8147
153.833	0.9223	0.7905	142.336	0.913	0.8144
153.917	0.9223	0.7905	142.413	0.913	0.8144
154	0.9226	0.7905	142.49	0.9133	0.8141
154.083	0.9226	0.7902	142.567	0.9133	0.8141
154.167	0.9226	0.7899	142.644	0.9133	0.8141
154.25	0.9226	0.7899	142.721	0.9133	0.8141
154.333	0.9226	0.7896	142.798	0.9133	0.8141
154.417	0.9226	0.7896	142.875	0.9133	0.8138
154.5	0.9226	0.7893	142.953	0.9136	0.8138
154.583	0.9229	0.7893	143.03	0.9136	0.8134
154.667	0.9229	0.789	143.107	0.9136	0.8134
154.75	0.9229	0.789	143.184	0.9139	0.8134
154.833	0.9232	0.7886	143.261	0.9139	0.8131
154.917	0.9232	0.7886	143.338	0.9139	0.8131
155	0.9232	0.7883	143.415	0.9139	0.8128
155.083	0.9232	0.788	143.492	0.9139	0.8128
155.167	0.9232	0.788	143.569	0.9142	0.8128
155.25	0.9232	0.788	143.647	0.9142	0.8128
155.333	0.9235	0.7877	143.724	0.9142	0.8125
155.417	0.9235	0.7877	143.801	0.9142	0.8125
155.5	0.9235	0.7874	143.878	0.9145	0.8122
155.583	0.9235	0.7874	143.955	0.9145	0.8122
155.667	0.9238	0.7871	144.032	0.9145	0.8122
155.75	0.9238	0.7871	144.109	0.9145	0.8119
155.833	0.9238	0.7868	144.186	0.9145	0.8119
155.917	0.9238	0.7868	144.263	0.9145	0.8119
156	0.9238	0.7865	144.34	0.9148	0.8116
156.083	0.9238	0.7865	144.418	0.9151	0.8116
156.167	0.9241	0.7862	144.495	0.9151	0.8116
156.25	0.9241	0.7862	144.572	0.9151	0.8113
156.333	0.9244	0.7862	144.649	0.9151	0.8113
156.417	0.9244	0.7855	144.726	0.9151	0.8113
156.5	0.9244	0.7855	144.803	0.9151	0.811
156.583	0.9244	0.7855	144.88	0.9154	0.811
156.667	0.9244	0.7852	144.957	0.9154	0.811
156.75	0.9244	0.7849	145.034	0.9154	0.8107
156.833	0.9244	0.7849	145.112	0.9154	0.8107
156.917	0.9247	0.7846	145.189	0.9157	0.8103
157	0.9247	0.7846	145.266	0.9157	0.8103
157.083	0.925	0.7843	145.343	0.9157	0.8103
157.167	0.925	0.7843	145.42	0.9157	0.8103
157.25	0.925	0.784	145.497	0.9161	0.81
157.333	0.925	0.784	145.574	0.9161	0.81
157.417	0.925	0.7837	145.651	0.9161	0.8097
157.5	0.925	0.7834	145.728	0.9164	0.8097
157.583	0.9254	0.7834	145.805	0.9164	0.8097
157.667	0.9254	0.7831	145.883	0.9164	0.8094
157.75	0.9254	0.7831	145.96	0.9164	0.8094
157.833	0.9254	0.7828	146.037	0.9164	0.8094
157.917	0.9257	0.7828	146.114	0.9167	0.8091
158	0.9257	0.7824	146.191	0.9167	0.8091
158.083	0.9257	0.7824	146.268	0.9167	0.8091
158.167	0.9257	0.7821	146.345	0.9167	0.8088
158.25	0.9257	0.7818	146.422	0.917	0.8088
158.333	0.9257	0.7818	146.499	0.917	0.8088
158.417	0.9257	0.7818	146.577	0.917	0.8085
158.5	0.926	0.7815	146.654	0.917	0.8085
158.583	0.926	0.7812	146.731	0.917	0.8082
158.667	0.926	0.7812	146.808	0.9173	0.8082
158.75	0.926	0.7809	146.885	0.9173	0.8082
158.833	0.9263	0.7806	146.962	0.9173	0.8079
158.917	0.9263	0.7806	147.039	0.9176	0.8079
159	0.9263	0.7806	147.116	0.9176	0.8079
159.083	0.9263	0.7803	147.193	0.9176	0.8079
159.167	0.9266	0.78	147.27	0.9176	0.8076
159.25	0.9266	0.78	147.348	0.9176	0.8072
159.333	0.9266	0.7796	147.425	0.9179	0.8072
159.417	0.9266	0.7796	147.502	0.9179	0.8072
159.5	0.9269	0.779	147.579	0.9179	0.8072
159.583	0.9269	0.779	147.656	0.9179	0.8069
159.667	0.9269	0.7787	147.733	0.9182	0.8069
159.75	0.9269	0.7784	147.81	0.9182	0.8069
159.833	0.9269	0.7784	147.887	0.9182	0.8066
159.917	0.9269	0.7784	147.964	0.9182	0.8066
160	0.9269	0.7781	148.042	0.9188	0.8066
160.083	0.9272	0.7778	148.119	0.9188	0.8063
160.167	0.9272	0.7778	148.196	0.9188	0.8063
160.25	0.9272	0.7775	148.273	0.9188	0.806
160.333	0.9275	0.7772	148.35	0.9192	0.806
160.417	0.9275	0.7772	148.427	0.9192	0.806
160.5	0.9275	0.7769	148.504	0.9192	0.806
160.583	0.9278	0.7765	148.581	0.9192	0.8057
160.667	0.9278	0.7765	148.658	0.9192	0.8057
160.75	0.9278	0.7765	148.735	0.9195	0.8054
160.833	0.9278	0.7762	148.813	0.9195	0.8054
160.917	0.9278	0.7762	148.89	0.9195	0.8054
161	0.9281	0.7759	148.967	0.9195	0.8051
161.083	0.9281	0.7759	149.044	0.9198	0.8051
161.167	0.9281	0.7753	149.121	0.9198	0.8051
161.25	0.9281	0.7753	149.198	0.9198	0.8048
161.333	0.9281	0.7753	149.275	0.9198	0.8048
161.417	0.9281	0.775	149.352	0.9198	0.8048
161.5	0.9281	0.7747	149.429	0.9198	0.8045
161.583	0.9285	0.7747	149.507	0.9201	0.8041
161.667	0.9285	0.7744	149.584	0.9201	0.8041
161.75	0.9285	0.7741	149.661	0.9201	0.8041
161.833	0.9285	0.7741	149.738	0.9204	0.8041
161.917	0.9288	0.7738	149.815	0.9204	0.8041
162	0.9288	0.7734	149.892	0.9204	0.8038
162.083	0.9288	0.7734	149.969	0.9204	0.8038
162.167	0.9288	0.7731	150.046	0.9204	0.8032
162.25	0.9288	0.7728	150.123	0.9207	0.8032
162.333	0.9291	0.7728	150.2	0.9207	0.8032
162.417	0.9291	0.7725	150.278	0.9207	0.8029
162.5	0.9291	0.7725	150.355	0.921	0.8029
162.583	0.9291	0.7722	150.432	0.921	0.8029
162.667	0.9294	0.7722	150.509	0.921	0.8026
162.75	0.9294	0.7719	150.586	0.921	0.8026
162.833	0.9294	0.7716	150.663	0.921	0.8026
162.917	0.9294	0.7716	150.74	0.921	0.8023
163	0.9294	0.7713	150.817	0.921	0.8023
163.083	0.9294	0.771	150.894	0.9213	0.802
163.167	0.9294	0.771	150.971	0.9213	0.802
163.25	0.9297	0.7707	151.049	0.9213	0.802
163.333	0.9297	0.7703	151.126	0.9213	0.8017
163.417	0.9297	0.7703	151.203	0.9216	0.8017
163.5	0.9297	0.7703	151.28	0.9216	0.8014
163.583	0.93	0.7697	151.357	0.9216	0.8014
163.667	0.93	0.7697	151.434	0.9216	0.8014
163.75	0.93	0.7697	151.511	0.9219	0.8014
163.833	0.93	0.7694	151.588	0.9219	0.801
163.917	0.9306	0.7691	151.665	0.9219	0.801
164	0.9306	0.7691	151.743	0.9219	0.801
164.083	0.9306	0.7688	151.82	0.9223	0.8007
164.167	0.9306	0.7685	151.897	0.9223	0.8007
164.25	0.9309	0.7685	151.974	0.9223	0.8007
164.333	0.9309	0.7682	152.051	0.9223	0.8004
164.417	0.9309	0.7679	152.128	0.9223	0.8001
164.5	0.9309	0.7679	152.205	0.9223	0.8001
164.583	0.9309	0.7676	152.282	0.9226	0.8001
164.667	0.9309	0.7676	152.359	0.9226	0.8001
164.75	0.9309	0.7672	152.436	0.9226	0.7998
164.833	0.9312	0.7672	152.514	0.9226	0.7998
164.917	0.9312	0.7669	152.591	0.9229	0.7995
165	0.9312	0.7666	152.668	0.9229	0.7995
165.083	0.9316	0.7666	152.745	0.9229	0.7995
165.167	0.9316	0.7663	152.822	0.9229	0.7992
165.25	0.9316	0.766	152.899	0.9229	0.7992
165.333	0.9316	0.766	152.976	0.9232	0.7992
165.417	0.9316	0.7657	153.053	0.9232	0.7989
165.5	0.9316	0.7654	153.13	0.9232	0.7989
165.583	0.9319	0.7654	153.208	0.9232	0.7989
165.667	0.9319	0.7651	153.285	0.9235	0.7986
165.75	0.9319	0.7651	153.362	0.9235	0.7986
165.833	0.9319	0.7648	153.439	0.9235	0.7983
165.917	0.9319	0.7645	153.516	0.9235	0.7983
166	0.9322	0.7641	153.593	0.9235	0.7983
166.083	0.9322	0.7641	153.67	0.9235	0.7983
166.167	0.9322	0.7638	153.747	0.9238	0.7979
166.25	0.9322	0.7635	153.824	0.9238	0.7979
166.333	0.9322	0.7635	153.901	0.9238	0.7976
166.417	0.9322	0.7632	153.979	0.9238	0.7976
166.5	0.9325	0.7629	154.056	0.9241	0.7976
[truncated: 2,651 more rows]

## Sheet: Fig. 3b
LCE		WSE
1	321	1	360
2	312.965	2	357.089
3	305.101	3	355.27
4	296.667	4	356.968
5	286.581	5	352.553
6	272	6	295
7	267.176	7	292.971
8	262.176	8	290.266
9	257.471	9	288.655
10	252.941	10	287.077
11	236	11	258
12	232.031	12	261.475
13	228.855	13	260.001
14	226.02	14	258.198
15	228.458	15	255.25
16	207	16	239
17	202.83	17	239
18	199.297	18	235.172
19	197.038	19	230.2
20	194.432	20	227.385
21	172	21	208
22	169.252	22	208.108
23	168.373	23	206.268
24	166.505	24	206.377
25	164.691	25	206.485
26	141	26	175
27	138.083	27	175
28	136.625	28	174.562
29	134.489	29	171.5
30	133.76	30	168.438
31	268	31	350
32	260.965	32	348.089
33	255.101	33	347.27
34	251.667	34	345.968
35	245.581	35	344.553

[truncated: 8 more sheets: Fig. 3c, Fig. 3e, Fig. 3g, Fig. 3h, Fig. 3i, Fig. 4b, Fig. 4c, Fig. 4d]
